# Supplementary material for: Mating from a female perspective: Do brown bear females play an active role in mate searching?
Source: Mov Ecol. 2025 Apr 3;13:24. doi: 10.1186/s40462-025-00553-6 (PMC11966790; doi:10.1186/s40462-025-00553-6)
Supplement: Supplementary file 1 [file 40462_2025_553_MOESM1_ESM.xlsx]

## Sheet: bears
ID	sex	date	time	session	period	age	bear_class	x	y	population
1	1	2007-05-12	00:00:53	1	1	11	2	5.05146e+06	4.47156e+06	1	FIN = 35
1	1	2007-05-12	02:01:16	1	1	11	2	5.05149e+06	4.4715e+06	1	ROM = 23
1	1	2007-05-12	04:01:39	1	1	11	2	5.05152e+06	4.47148e+06	1	SLVK = 20
1	1	2007-05-12	06:01:29	1	1	11	2	5.05145e+06	4.4711e+06	1
1	1	2007-05-12	08:00:48	1	1	11	2	5.05148e+06	4.47118e+06	1
1	1	2007-05-12	10:00:47	1	1	11	2	5.0515e+06	4.47115e+06	1
1	1	2007-05-12	12:00:21	1	1	11	2	5.0515e+06	4.47116e+06	1
1	1	2007-05-12	14:00:54	1	1	11	2	5.05151e+06	4.47115e+06	1
1	1	2007-05-12	16:00:54	1	1	11	2	5.0515e+06	4.47116e+06	1
1	1	2007-05-12	18:00:07	1	1	11	2	5.05156e+06	4.47116e+06	1
1	1	2007-05-12	20:00:16	1	1	11	2	5.05232e+06	4.46992e+06	1
1	1	2007-05-12	22:00:53	1	1	11	2	5.05317e+06	4.46966e+06	1
1	1	2007-05-13	00:00:10	2	1	11	2	5.05319e+06	4.46985e+06	1
1	1	2007-05-13	02:00:58	2	1	11	2	5.0544e+06	4.47099e+06	1
1	1	2007-05-13	04:00:41	2	1	11	2	5.05588e+06	4.47092e+06	1
1	1	2007-05-13	06:01:28	2	1	11	2	5.05589e+06	4.47092e+06	1
1	1	2007-05-13	08:01:33	2	1	11	2	5.05603e+06	4.47106e+06	1
1	1	2007-05-13	10:00:34	2	1	11	2	5.05702e+06	4.47239e+06	1
1	1	2007-05-13	13:01:23	2	1	11	2	5.05702e+06	4.47238e+06	1
1	1	2007-05-13	15:01:16	2	1	11	2	5.05701e+06	4.4724e+06	1
1	1	2007-05-13	17:00:56	2	1	11	2	5.05696e+06	4.47233e+06	1
1	1	2007-05-13	19:00:54	2	1	11	2	5.05776e+06	4.47295e+06	1
1	1	2007-05-13	21:00:42	2	1	11	2	5.05863e+06	4.47448e+06	1
1	1	2007-05-13	23:00:09	2	1	11	2	5.0586e+06	4.47446e+06	1
1	1	2007-05-14	01:00:18	3	1	11	2	5.0586e+06	4.47449e+06	1
1	1	2007-05-14	03:00:48	3	1	11	2	5.05829e+06	4.47463e+06	1
1	1	2007-05-14	05:00:59	3	1	11	2	5.05804e+06	4.47463e+06	1
1	1	2007-05-14	17:02:45	3	1	11	2	5.05755e+06	4.47418e+06	1
1	1	2007-05-14	19:00:23	3	1	11	2	5.05763e+06	4.47413e+06	1
1	1	2007-05-14	21:00:59	3	1	11	2	5.0599e+06	4.47184e+06	1
1	1	2007-05-14	23:00:48	3	1	11	2	5.0599e+06	4.47184e+06	1
1	1	2007-05-15	01:00:37	4	1	11	2	5.06097e+06	4.47122e+06	1
1	1	2007-05-15	03:00:41	4	1	11	2	5.06308e+06	4.46847e+06	1
1	1	2007-05-15	05:00:44	4	1	11	2	5.06383e+06	4.46848e+06	1
1	1	2007-05-15	07:00:41	4	1	11	2	5.06456e+06	4.46851e+06	1
1	1	2007-05-15	09:01:38	4	1	11	2	5.06459e+06	4.46854e+06	1
1	1	2007-05-15	11:00:41	4	1	11	2	5.06506e+06	4.46859e+06	1
1	1	2007-05-15	13:01:24	4	1	11	2	5.06507e+06	4.46859e+06	1
1	1	2007-05-15	15:00:24	4	1	11	2	5.06505e+06	4.4686e+06	1
1	1	2007-05-15	17:00:23	4	1	11	2	5.06506e+06	4.46859e+06	1
1	1	2007-05-15	19:00:52	4	1	11	2	5.06563e+06	4.46888e+06	1
1	1	2007-05-15	21:01:27	4	1	11	2	5.06603e+06	4.46912e+06	1
1	1	2007-05-15	23:00:50	4	1	11	2	5.06604e+06	4.46911e+06	1
1	1	2007-05-16	01:00:48	5	1	11	2	5.06604e+06	4.46912e+06	1
1	1	2007-05-16	03:00:47	5	1	11	2	5.06553e+06	4.4697e+06	1
1	1	2007-05-16	05:00:18	5	1	11	2	5.06494e+06	4.4703e+06	1
1	1	2007-05-16	07:01:20	5	1	11	2	5.0648e+06	4.47028e+06	1
1	1	2007-05-16	09:01:33	5	1	11	2	5.06481e+06	4.47029e+06	1
1	1	2007-05-16	11:02:10	5	1	11	2	5.06481e+06	4.47029e+06	1
1	1	2007-05-16	13:01:23	5	1	11	2	5.06481e+06	4.4703e+06	1
1	1	2007-05-16	15:01:08	5	1	11	2	5.06481e+06	4.47029e+06	1
1	1	2007-05-16	17:00:24	5	1	11	2	5.06471e+06	4.47033e+06	1
1	1	2007-05-16	19:00:41	5	1	11	2	5.06411e+06	4.47139e+06	1
1	1	2007-05-16	21:01:03	5	1	11	2	5.06426e+06	4.47195e+06	1
1	1	2007-05-16	23:00:53	5	1	11	2	5.06424e+06	4.47318e+06	1
1	1	2007-05-17	01:00:48	6	1	11	2	5.06424e+06	4.47318e+06	1
1	1	2007-05-17	03:00:23	6	1	11	2	5.06415e+06	4.47391e+06	1
1	1	2007-05-17	05:00:32	6	1	11	2	5.06415e+06	4.47406e+06	1
1	1	2007-05-17	07:00:47	6	1	11	2	5.06401e+06	4.47436e+06	1
1	1	2007-05-17	09:01:40	6	1	11	2	5.0639e+06	4.47433e+06	1
1	1	2007-05-17	11:00:51	6	1	11	2	5.06391e+06	4.47433e+06	1
1	1	2007-05-17	13:00:42	6	1	11	2	5.06391e+06	4.47433e+06	1
1	1	2007-05-17	17:03:04	6	1	11	2	5.06391e+06	4.47433e+06	1
1	1	2007-05-17	19:00:54	6	1	11	2	5.06402e+06	4.4743e+06	1
1	1	2007-05-17	21:01:33	6	1	11	2	5.06207e+06	4.47724e+06	1
1	1	2007-05-17	23:01:17	6	1	11	2	5.06197e+06	4.47761e+06	1
1	1	2007-05-18	01:01:17	7	1	11	2	5.06172e+06	4.4786e+06	1
1	1	2007-05-18	03:00:16	7	1	11	2	5.0607e+06	4.4795e+06	1
1	1	2007-05-18	05:01:12	7	1	11	2	5.06098e+06	4.47969e+06	1
1	1	2007-05-18	07:01:24	7	1	11	2	5.0614e+06	4.47968e+06	1
1	1	2007-05-18	09:00:54	7	1	11	2	5.06109e+06	4.48011e+06	1
1	1	2007-05-18	12:00:54	7	1	11	2	5.06108e+06	4.48012e+06	1
1	1	2007-05-18	14:01:55	7	1	11	2	5.06109e+06	4.48011e+06	1
1	1	2007-05-18	16:02:29	7	1	11	2	5.06108e+06	4.48012e+06	1
1	1	2007-05-18	18:00:18	7	1	11	2	5.06102e+06	4.48013e+06	1
1	1	2007-05-18	20:02:59	7	1	11	2	5.06026e+06	4.4799e+06	1
1	1	2007-05-18	22:00:48	7	1	11	2	5.06024e+06	4.47938e+06	1
1	1	2007-05-19	00:00:47	8	1	11	2	5.06023e+06	4.4794e+06	1
1	1	2007-05-19	02:01:18	8	1	11	2	5.06001e+06	4.47911e+06	1
1	1	2007-05-19	04:01:13	8	1	11	2	5.05908e+06	4.47861e+06	1
1	1	2007-05-19	06:00:59	8	1	11	2	5.05909e+06	4.47863e+06	1
1	1	2007-05-19	08:00:41	8	1	11	2	5.05882e+06	4.47789e+06	1
1	1	2007-05-19	10:00:42	8	1	11	2	5.05888e+06	4.47787e+06	1
1	1	2007-05-19	12:00:48	8	1	11	2	5.05888e+06	4.47788e+06	1
1	1	2007-05-19	14:00:48	8	1	11	2	5.05888e+06	4.47788e+06	1
1	1	2007-05-19	16:00:11	8	1	11	2	5.05888e+06	4.47788e+06	1
1	1	2007-05-19	18:00:49	8	1	11	2	5.05888e+06	4.47789e+06	1
1	1	2007-05-19	20:02:21	8	1	11	2	5.05887e+06	4.47786e+06	1
1	1	2007-05-19	22:00:54	8	1	11	2	5.05867e+06	4.47786e+06	1
1	1	2007-05-20	00:00:08	9	1	11	2	5.05862e+06	4.47792e+06	1
1	1	2007-05-20	02:01:11	9	1	11	2	5.05834e+06	4.47783e+06	1
1	1	2007-05-20	04:00:41	9	1	11	2	5.05835e+06	4.47783e+06	1
1	1	2007-05-20	06:00:53	9	1	11	2	5.05835e+06	4.47783e+06	1
1	1	2007-05-20	08:02:08	9	1	11	2	5.05832e+06	4.47775e+06	1
1	1	2007-05-20	10:00:42	9	1	11	2	5.05837e+06	4.47769e+06	1
1	1	2007-05-20	12:00:33	9	1	11	2	5.05831e+06	4.47769e+06	1
1	1	2007-05-20	14:00:48	9	1	11	2	5.05831e+06	4.47769e+06	1
1	1	2007-05-20	16:00:14	9	1	11	2	5.05831e+06	4.47769e+06	1
1	1	2007-05-20	18:00:42	9	1	11	2	5.05831e+06	4.47769e+06	1
1	1	2007-05-20	20:01:42	9	1	11	2	5.05832e+06	4.47761e+06	1
1	1	2007-05-20	22:00:48	9	1	11	2	5.05832e+06	4.47762e+06	1
1	1	2007-05-21	00:00:44	10	1	11	2	5.05832e+06	4.47761e+06	1
1	1	2007-05-21	02:00:39	10	1	11	2	5.05832e+06	4.4776e+06	1
1	1	2007-05-21	04:00:42	10	1	11	2	5.05832e+06	4.47761e+06	1
1	1	2007-05-21	06:00:53	10	1	11	2	5.05884e+06	4.47764e+06	1
1	1	2007-05-21	08:02:52	10	1	11	2	5.05879e+06	4.4776e+06	1
1	1	2007-05-21	10:02:17	10	1	11	2	5.05874e+06	4.47764e+06	1
1	1	2007-05-21	16:01:46	10	1	11	2	5.05874e+06	4.47765e+06	1
1	1	2007-05-21	18:01:03	10	1	11	2	5.05874e+06	4.47764e+06	1
1	1	2007-05-21	20:00:53	10	1	11	2	5.05856e+06	4.47768e+06	1
1	1	2007-05-21	22:00:53	10	1	11	2	5.05855e+06	4.47768e+06	1
1	1	2007-05-22	00:00:42	11	1	11	2	5.05823e+06	4.47748e+06	1
1	1	2007-05-22	02:01:11	11	1	11	2	5.05824e+06	4.47747e+06	1
1	1	2007-05-22	04:00:23	11	1	11	2	5.05824e+06	4.47747e+06	1
1	1	2007-05-22	06:01:53	11	1	11	2	5.05828e+06	4.47751e+06	1
1	1	2007-05-22	08:01:26	11	1	11	2	5.05828e+06	4.47752e+06	1
1	1	2007-05-22	10:01:17	11	1	11	2	5.05803e+06	4.47757e+06	1
1	1	2007-05-22	12:00:55	11	1	11	2	5.05804e+06	4.47771e+06	1
1	1	2007-05-22	14:00:54	11	1	11	2	5.05804e+06	4.47769e+06	1
1	1	2007-05-22	16:01:42	11	1	11	2	5.05804e+06	4.4777e+06	1
1	1	2007-05-22	18:01:38	11	1	11	2	5.05803e+06	4.4777e+06	1
1	1	2007-05-22	20:00:25	11	1	11	2	5.05803e+06	4.47767e+06	1
1	1	2007-05-23	01:00:48	12	1	11	2	5.05804e+06	4.47766e+06	1
1	1	2007-05-23	03:00:48	12	1	11	2	5.05806e+06	4.47766e+06	1
1	1	2007-05-23	05:00:56	12	1	11	2	5.05645e+06	4.47721e+06	1
1	1	2007-05-23	07:01:02	12	1	11	2	5.05644e+06	4.47721e+06	1
1	1	2007-05-23	09:00:27	12	1	11	2	5.05646e+06	4.4772e+06	1
1	1	2007-05-23	11:00:44	12	1	11	2	5.05645e+06	4.47724e+06	1
1	1	2007-05-23	13:00:27	12	1	11	2	5.05646e+06	4.47723e+06	1
1	1	2007-05-23	18:01:47	12	1	11	2	5.05647e+06	4.47724e+06	1
1	1	2007-05-23	20:02:54	12	1	11	2	5.05646e+06	4.47723e+06	1
1	1	2007-05-24	02:00:23	13	1	11	2	5.05646e+06	4.47723e+06	1
1	1	2007-05-24	04:00:54	13	1	11	2	5.05647e+06	4.47723e+06	1
1	1	2007-05-24	06:00:39	13	1	11	2	5.05647e+06	4.47723e+06	1
1	1	2007-05-24	08:00:45	13	1	11	2	5.0559e+06	4477295	1
1	1	2007-05-24	10:02:16	13	1	11	2	5.05516e+06	4.4779e+06	1
1	1	2007-05-24	12:01:36	13	1	11	2	5.05517e+06	4.47794e+06	1
1	1	2007-05-24	14:01:13	13	1	11	2	5.0527e+06	4.47702e+06	1
1	1	2007-05-24	16:00:33	13	1	11	2	5.05149e+06	4.4748e+06	1
1	1	2007-05-24	19:02:49	13	1	11	2	5.04616e+06	4.47183e+06	1
1	1	2007-05-24	21:02:42	13	1	11	2	5.04713e+06	4.47838e+06	1
1	1	2007-05-24	23:00:27	13	1	11	2	5.05026e+06	4.484e+06	1
1	1	2007-05-25	05:02:15	14	1	11	2	5.05369e+06	4.49157e+06	1
1	1	2007-05-25	10:01:52	14	1	11	2	5.05506e+06	4.4943e+06	1
1	1	2007-05-25	12:01:48	14	1	11	2	5.0579e+06	4.49486e+06	1
1	1	2007-05-25	14:01:48	14	1	11	2	5.05878e+06	4.49917e+06	1
1	1	2007-05-25	16:00:13	14	1	11	2	5.0556e+06	4.50203e+06	1
1	1	2007-05-25	21:00:47	14	1	11	2	5.06075e+06	4.51469e+06	1
1	1	2007-05-25	23:00:42	14	1	11	2	5.06164e+06	4.52177e+06	1
1	1	2007-05-26	01:01:52	15	1	11	2	5.05748e+06	4.52918e+06	1
1	1	2007-05-26	03:00:50	15	1	11	2	5.05178e+06	4.53544e+06	1
1	1	2007-05-26	05:01:12	15	1	11	2	5.05201e+06	4.53327e+06	1
1	1	2007-05-26	07:01:12	15	1	11	2	5.05344e+06	4.5335e+06	1
1	1	2007-05-26	09:00:41	15	1	11	2	5.05344e+06	4.53349e+06	1
1	1	2007-05-26	11:00:25	15	1	11	2	5.05344e+06	4.53349e+06	1
1	1	2007-05-26	13:00:48	15	1	11	2	5.05278e+06	4.53362e+06	1
1	1	2007-05-26	15:01:11	15	1	11	2	5.05278e+06	4.53361e+06	1
1	1	2007-05-26	17:01:59	15	1	11	2	5.05276e+06	4.53361e+06	1
1	1	2007-05-26	19:01:52	15	1	11	2	5.05259e+06	4.5326e+06	1
1	1	2007-05-26	21:02:48	15	1	11	2	5.04941e+06	4.52993e+06	1
1	1	2007-05-26	23:00:16	15	1	11	2	5.0472e+06	4.52508e+06	1
1	1	2007-05-27	01:01:24	16	1	11	2	5.0483e+06	4.5203e+06	1
1	1	2007-05-27	03:01:17	16	1	11	2	5.04937e+06	4.51711e+06	1
1	1	2007-05-27	05:01:22	16	1	11	2	5.04907e+06	4.51656e+06	1
1	1	2007-05-27	07:01:02	16	1	11	2	5.04752e+06	4.51415e+06	1
1	1	2007-05-27	09:01:09	16	1	11	2	5.04623e+06	4.51256e+06	1
1	1	2007-05-27	11:00:31	16	1	11	2	5.04624e+06	4.51257e+06	1
1	1	2007-05-27	14:01:13	16	1	11	2	5.04831e+06	4.51023e+06	1
1	1	2007-05-27	16:00:25	16	1	11	2	5.0505e+06	4.50588e+06	1
1	1	2007-05-28	02:00:20	17	1	11	2	5.05185e+06	4.48413e+06	1
1	1	2007-05-28	04:00:29	17	1	11	2	5.05054e+06	4.47781e+06	1
1	1	2007-05-28	06:01:49	17	1	11	2	5.05033e+06	4.47641e+06	1
1	1	2007-05-28	14:02:16	17	1	11	2	5.05033e+06	4.4764e+06	1
1	1	2007-05-28	16:00:45	17	1	11	2	5.05055e+06	4.47566e+06	1
1	1	2007-05-29	06:01:30	18	1	11	2	5.05262e+06	4.47492e+06	1
1	1	2007-05-29	08:01:06	18	1	11	2	5.0526e+06	4.4749e+06	1
1	1	2007-05-29	10:03:06	18	1	11	2	5.05261e+06	4.47491e+06	1
1	1	2007-05-29	12:02:18	18	1	11	2	5.05261e+06	4.47491e+06	1
1	1	2007-05-29	14:01:49	18	1	11	2	5.05263e+06	4.47491e+06	1
1	1	2007-05-29	16:01:49	18	1	11	2	5.05524e+06	4.47423e+06	1
1	1	2007-05-29	18:00:14	18	1	11	2	5.05998e+06	4.47265e+06	1
1	1	2007-05-29	20:02:42	18	1	11	2	5.06567e+06	4.46946e+06	1
1	1	2007-05-29	22:00:25	18	1	11	2	5.07061e+06	4.47021e+06	1
1	1	2007-05-30	00:01:31	19	1	11	2	5.07305e+06	4.4743e+06	1
1	1	2007-05-30	02:02:29	19	1	11	2	5.07203e+06	4.47755e+06	1
1	1	2007-05-30	04:01:52	19	1	11	2	5.07394e+06	4.47505e+06	1
1	1	2007-05-30	13:01:39	19	1	11	2	5.07377e+06	4.47285e+06	1
1	1	2007-05-30	15:00:43	19	1	11	2	5.07296e+06	4.47288e+06	1
1	1	2007-05-30	18:01:24	19	1	11	2	5.06935e+06	4.4685e+06	1
1	1	2007-05-30	20:01:59	19	1	11	2	5.06446e+06	4.46548e+06	1
1	1	2007-05-30	22:01:35	19	1	11	2	5.06687e+06	4.45827e+06	1
1	1	2007-05-31	00:00:46	20	1	11	2	5.06993e+06	4.45546e+06	1
1	1	2007-05-31	02:01:32	20	1	11	2	5.0645e+06	4.45673e+06	1
1	1	2007-05-31	14:03:11	20	1	11	2	5.05718e+06	4.45381e+06	1
1	1	2007-05-31	16:01:35	20	1	11	2	5.05599e+06	4.45327e+06	1
1	1	2007-05-31	18:01:42	20	1	11	2	5.06001e+06	4.45437e+06	1
1	1	2007-05-31	20:00:56	20	1	11	2	5.05713e+06	4.45982e+06	1
1	1	2007-05-31	22:00:14	20	1	11	2	5.05594e+06	4.46618e+06	1
1	1	2007-06-01	00:01:38	21	1	11	2	5.05113e+06	4.47033e+06	1
1	1	2007-06-01	06:01:24	21	1	11	2	5.0498e+06	4.48198e+06	1
1	1	2007-06-01	09:01:52	21	1	11	2	5.05033e+06	4.48436e+06	1
1	1	2007-06-01	11:03:03	21	1	11	2	5.05034e+06	4.48436e+06	1
1	1	2007-06-01	13:02:11	21	1	11	2	5.05033e+06	4.48435e+06	1
1	1	2007-06-01	16:00:42	21	1	11	2	5.05033e+06	4.48433e+06	1
1	1	2007-06-01	18:00:54	21	1	11	2	5.05145e+06	4.48385e+06	1
1	1	2007-06-01	20:01:22	21	1	11	2	5.05342e+06	4.48249e+06	1
1	1	2007-06-01	22:00:42	21	1	11	2	5.05343e+06	4.4825e+06	1
1	1	2007-06-02	00:00:43	22	1	11	2	5.0536e+06	4.48249e+06	1
1	1	2007-06-02	02:00:17	22	1	11	2	5.05743e+06	4.48327e+06	1
1	1	2007-06-02	04:01:50	22	1	11	2	5.06008e+06	4.48007e+06	1
1	1	2007-06-02	06:00:42	22	1	11	2	5.06446e+06	4.48118e+06	1
1	1	2007-06-02	08:00:57	22	1	11	2	5.06532e+06	4.48124e+06	1
1	1	2007-06-02	11:01:30	22	1	11	2	5.06387e+06	4.48096e+06	1
1	1	2007-06-02	13:00:53	22	1	11	2	5.06387e+06	4.48095e+06	1
1	1	2007-06-02	15:01:56	22	1	11	2	5.06382e+06	4.48094e+06	1
1	1	2007-06-02	17:02:45	22	1	11	2	5.06388e+06	4.48093e+06	1
1	1	2007-06-02	19:01:52	22	1	11	2	5.0655e+06	4.48199e+06	1
1	1	2007-06-02	21:01:18	22	1	11	2	5.06678e+06	4.4816e+06	1
1	1	2007-06-02	23:00:24	22	1	11	2	5.07077e+06	4.48094e+06	1
1	1	2007-06-03	01:00:47	23	1	11	2	5.07445e+06	4.4782e+06	1
1	1	2007-06-03	03:01:30	23	1	11	2	5.07666e+06	4.47323e+06	1
1	1	2007-06-03	05:02:05	23	1	11	2	5.08034e+06	4.46907e+06	1
1	1	2007-06-03	11:01:49	23	1	11	2	5.08072e+06	4.46824e+06	1
1	1	2007-06-03	13:00:40	23	1	11	2	5.0806e+06	4.46816e+06	1
1	1	2007-06-03	15:01:13	23	1	11	2	5.08079e+06	4.46811e+06	1
1	1	2007-06-03	18:00:56	23	1	11	2	5.08085e+06	4.46822e+06	1
1	1	2007-06-03	20:01:48	23	1	11	2	5.08338e+06	4.46657e+06	1
1	1	2007-06-03	22:00:07	23	1	11	2	5.08181e+06	4.46532e+06	1
1	1	2007-06-04	00:00:54	24	1	11	2	5.07995e+06	4.46079e+06	1
1	1	2007-06-04	02:01:26	24	1	11	2	5.07751e+06	4.45992e+06	1
1	1	2007-06-04	04:01:43	24	1	11	2	5.07337e+06	4.45926e+06	1
1	1	2007-06-04	06:01:35	24	1	11	2	5.07008e+06	4.45771e+06	1
1	1	2007-06-04	18:01:17	24	1	11	2	5.06334e+06	4.45705e+06	1
1	1	2007-06-04	20:00:36	24	1	11	2	5.06088e+06	4.45386e+06	1
1	1	2007-06-04	22:00:41	24	1	11	2	5.06e+06	4.45134e+06	1
1	1	2007-06-05	00:00:46	25	1	11	2	5.05853e+06	4.45109e+06	1
1	1	2007-06-05	02:03:04	25	1	11	2	5.05144e+06	4.44781e+06	1
1	1	2007-06-05	04:00:49	25	1	11	2	5.04605e+06	4.44757e+06	1
1	1	2007-06-05	06:01:35	25	1	11	2	5.04356e+06	4.44287e+06	1
1	1	2007-06-05	12:02:26	25	1	11	2	5.04705e+06	4.43853e+06	1
1	1	2007-06-05	15:00:48	25	1	11	2	5.04706e+06	4.43855e+06	1
1	1	2007-06-05	17:02:58	25	1	11	2	5.04707e+06	4.43852e+06	1
1	1	2007-06-05	19:01:05	25	1	11	2	5.04896e+06	4.43761e+06	1
1	1	2007-06-05	21:00:57	25	1	11	2	5.05072e+06	4.43976e+06	1
1	1	2007-06-05	23:00:43	25	1	11	2	5.05524e+06	4.4445e+06	1
1	1	2007-06-06	02:00:34	26	1	11	2	5.05897e+06	4.45296e+06	1
1	1	2007-06-06	04:01:50	26	1	11	2	5.05798e+06	4.4588e+06	1
1	1	2007-06-06	11:00:54	26	1	11	2	5.05371e+06	4.46848e+06	1
1	1	2007-06-06	13:01:19	26	1	11	2	5.05371e+06	4.46847e+06	1
1	1	2007-06-06	15:01:17	26	1	11	2	5.05371e+06	4.46848e+06	1
1	1	2007-06-06	17:01:18	26	1	11	2	5.05295e+06	4.46917e+06	1
1	1	2007-06-06	20:00:25	26	1	11	2	5.05245e+06	4.47337e+06	1
1	1	2007-06-06	22:00:23	26	1	11	2	5.0506e+06	4.47993e+06	1
1	1	2007-06-07	00:03:00	27	1	11	2	5.05026e+06	4.48334e+06	1
1	1	2007-06-07	02:00:19	27	1	11	2	5.04785e+06	4.48776e+06	1
1	1	2007-06-07	04:00:56	27	1	11	2	5.04765e+06	4.49185e+06	1
1	1	2007-06-07	06:00:34	27	1	11	2	5.05142e+06	4.4946e+06	1
1	1	2007-06-07	15:01:52	27	1	11	2	5.05353e+06	4.49518e+06	1
1	1	2007-06-07	17:02:29	27	1	11	2	5.05371e+06	4.49524e+06	1
1	1	2007-06-07	19:00:51	27	1	11	2	5.05324e+06	4.49988e+06	1
1	1	2007-06-07	21:02:09	27	1	11	2	5.05487e+06	4.50503e+06	1
1	1	2007-06-08	00:01:23	28	1	11	2	5.05532e+06	4.50725e+06	1
1	1	2007-06-08	02:01:11	28	1	11	2	5.05537e+06	4.50725e+06	1
1	1	2007-06-08	04:01:21	28	1	11	2	5.05537e+06	4.50723e+06	1
1	1	2007-06-08	06:01:48	28	1	11	2	5.05475e+06	4.50781e+06	1
1	1	2007-06-08	08:01:48	28	1	11	2	5.05546e+06	4.50877e+06	1
1	1	2007-06-08	17:01:16	28	1	11	2	5.05497e+06	4.50875e+06	1
1	1	2007-06-08	19:01:15	28	1	11	2	5.05426e+06	4.512e+06	1
1	1	2007-06-08	21:00:45	28	1	11	2	5.05128e+06	4.51234e+06	1
1	1	2007-06-08	23:00:33	28	1	11	2	5.04974e+06	4.51279e+06	1
1	1	2007-06-09	01:00:06	29	1	11	2	5.04965e+06	4.51317e+06	1
1	1	2007-06-09	03:01:03	29	1	11	2	5.04941e+06	4.51712e+06	1
1	1	2007-06-09	05:02:25	29	1	11	2	5.0483e+06	4.51989e+06	1
1	1	2007-06-09	07:01:40	29	1	11	2	5.05051e+06	4.52156e+06	1
1	1	2007-06-09	10:00:43	29	1	11	2	5.05052e+06	4.52156e+06	1
1	1	2007-06-09	12:03:05	29	1	11	2	5.05052e+06	4.52155e+06	1
1	1	2007-06-09	14:01:46	29	1	11	2	5.05053e+06	4.52156e+06	1
1	1	2007-06-09	16:01:46	29	1	11	2	5.0505e+06	4.52157e+06	1
1	1	2007-06-09	19:02:59	29	1	11	2	5.05119e+06	4.52029e+06	1
1	1	2007-06-09	21:01:18	29	1	11	2	5.04837e+06	4.52142e+06	1
1	1	2007-06-09	23:00:38	29	1	11	2	5.04454e+06	4.52071e+06	1
1	1	2007-06-10	01:01:33	30	1	11	2	5.04167e+06	4.51975e+06	1
1	1	2007-06-10	03:00:36	30	1	11	2	5.03771e+06	4.51795e+06	1
1	1	2007-06-10	05:02:09	30	1	11	2	5.03527e+06	4.51932e+06	1
1	1	2007-06-10	07:01:23	30	1	11	2	5.03479e+06	4.51984e+06	1
1	1	2007-06-10	09:01:47	30	1	11	2	5.03478e+06	4.51985e+06	1
1	1	2007-06-10	11:01:40	30	1	11	2	5.03479e+06	4.51985e+06	1
1	1	2007-06-10	13:00:43	30	1	11	2	5.03479e+06	4.51985e+06	1
1	1	2007-06-10	15:00:45	30	1	11	2	5.03479e+06	4.51984e+06	1
1	1	2007-06-10	17:00:23	30	1	11	2	5.03425e+06	4.52026e+06	1
1	1	2007-06-10	19:01:11	30	1	11	2	5.03269e+06	4.5184e+06	1
1	1	2007-06-10	21:00:43	30	1	11	2	5.03291e+06	4.51459e+06	1
1	1	2007-06-10	23:00:11	30	1	11	2	5.03358e+06	4.51373e+06	1
1	1	2007-06-11	01:01:15	31	1	11	2	5.0353e+06	4.51228e+06	1
1	1	2007-06-11	03:00:55	31	1	11	2	5.0365e+06	4.51044e+06	1
1	1	2007-06-11	05:01:09	31	1	11	2	5.03875e+06	4.50828e+06	1
1	1	2007-06-11	07:01:15	31	1	11	2	5.04136e+06	4.50796e+06	1
1	1	2007-06-11	09:01:55	31	1	11	2	5.04136e+06	4.50798e+06	1
1	1	2007-06-11	12:00:52	31	1	11	2	5.04137e+06	4.50781e+06	1
1	1	2007-06-11	14:01:26	31	1	11	2	5.041e+06	4.50792e+06	1
1	1	2007-06-11	16:03:03	31	1	11	2	5.04089e+06	4.50795e+06	1
1	1	2007-06-11	18:00:55	31	1	11	2	5.04089e+06	4.50794e+06	1
1	1	2007-06-11	20:00:47	31	1	11	2	5.04285e+06	4.50623e+06	1
1	1	2007-06-11	22:00:56	31	1	11	2	5.0426e+06	4.50305e+06	1
1	1	2007-06-12	00:02:10	32	1	11	2	5.04026e+06	4.50183e+06	1
1	1	2007-06-12	02:01:23	32	1	11	2	5.04021e+06	4.50194e+06	1
1	1	2007-06-12	04:01:27	32	1	11	2	5.04047e+06	4.50155e+06	1
1	1	2007-06-12	06:01:23	32	1	11	2	5.04139e+06	4.50121e+06	1
1	1	2007-06-12	08:00:53	32	1	11	2	5.04139e+06	4.50121e+06	1
1	1	2007-06-12	10:01:47	32	1	11	2	5.0414e+06	4.50121e+06	1
1	1	2007-06-12	18:01:36	32	1	11	2	5.04128e+06	4.50122e+06	1
1	1	2007-06-12	20:00:22	32	1	11	2	5.04029e+06	4.50224e+06	1
1	1	2007-06-12	22:01:05	32	1	11	2	5.04011e+06	4.50211e+06	1
1	1	2007-06-13	00:01:56	33	1	11	2	5.04028e+06	4.50216e+06	1
1	1	2007-06-13	02:01:45	33	1	11	2	5.04124e+06	4.50146e+06	1
1	1	2007-06-13	04:01:08	33	1	11	2	5.04424e+06	4.49859e+06	1
1	1	2007-06-13	06:02:56	33	1	11	2	5.04954e+06	4.49853e+06	1
1	1	2007-06-13	08:01:50	33	1	11	2	5.05171e+06	4.49883e+06	1
1	1	2007-06-13	10:00:44	33	1	11	2	5.05172e+06	4.49883e+06	1
1	1	2007-06-13	12:00:33	33	1	11	2	5.05172e+06	4.49883e+06	1
1	1	2007-06-13	18:02:39	33	1	11	2	5.0534e+06	4.5012e+06	1
1	1	2007-06-13	20:00:51	33	1	11	2	5.05352e+06	4.50315e+06	1
1	1	2007-06-13	23:00:53	33	1	11	2	5.05534e+06	4.50724e+06	1
1	1	2007-06-14	01:01:58	34	1	11	2	5.05535e+06	4.50725e+06	1
1	1	2007-06-14	03:00:47	34	1	11	2	5.05646e+06	4.50841e+06	1
1	1	2007-06-14	05:00:47	34	1	11	2	5.05713e+06	4.50898e+06	1
1	1	2007-06-14	07:01:46	34	1	11	2	5.05713e+06	4.50897e+06	1
1	1	2007-06-14	12:01:23	34	1	11	2	5.05712e+06	4.50896e+06	1
1	1	2007-06-14	14:00:45	34	1	11	2	5.05713e+06	4.50897e+06	1
1	1	2007-06-14	16:00:55	34	1	11	2	5.05713e+06	4.50898e+06	1
1	1	2007-06-14	18:03:10	34	1	11	2	5.05856e+06	4.51008e+06	1
1	1	2007-06-14	20:01:04	34	1	11	2	5.06202e+06	4.51167e+06	1
1	1	2007-06-14	22:00:37	34	1	11	2	5.06009e+06	4.51188e+06	1
1	1	2007-06-15	00:01:17	35	1	11	2	5.06141e+06	4.50937e+06	1
1	1	2007-06-15	02:03:10	35	1	11	2	5.06207e+06	4.50645e+06	1
1	1	2007-06-15	04:01:18	35	1	11	2	5.06099e+06	4.50243e+06	1
1	1	2007-06-15	06:00:47	35	1	11	2	5.06101e+06	4.50209e+06	1
1	1	2007-06-15	08:01:17	35	1	11	2	5.06103e+06	4.50204e+06	1
1	1	2007-06-15	10:00:48	35	1	11	2	5.06103e+06	4.50204e+06	1
1	1	2007-06-15	17:01:42	35	1	11	2	5.06042e+06	4.50143e+06	1
1	1	2007-06-15	19:03:04	35	1	11	2	5.06047e+06	4.49934e+06	1
1	1	2007-06-15	21:01:11	35	1	11	2	5.06256e+06	4.49573e+06	1
1	1	2007-06-15	23:00:57	35	1	11	2	5.06374e+06	4.4935e+06	1
1	1	2007-06-16	01:01:41	36	1	11	2	5.0657e+06	4.48884e+06	1
1	1	2007-06-16	03:01:39	36	1	11	2	5.06518e+06	4.48723e+06	1
1	1	2007-06-16	05:03:05	36	1	11	2	5.06621e+06	4.48494e+06	1
1	1	2007-06-16	07:00:43	36	1	11	2	5.06429e+06	4.48222e+06	1
1	1	2007-06-16	09:01:08	36	1	11	2	5.06387e+06	4.48193e+06	1
1	1	2007-06-16	12:00:42	36	1	11	2	5.06387e+06	4.48195e+06	1
1	1	2007-06-16	14:01:28	36	1	11	2	5.06386e+06	4.48196e+06	1
1	1	2007-06-16	16:00:24	36	1	11	2	5.06433e+06	4.48127e+06	1
1	1	2007-06-16	18:02:34	36	1	11	2	5.06327e+06	4.48157e+06	1
1	1	2007-06-16	20:00:46	36	1	11	2	5.06215e+06	4.47958e+06	1
1	1	2007-06-16	22:02:19	36	1	11	2	5.05819e+06	4.48212e+06	1
1	1	2007-06-17	00:00:13	37	1	11	2	5.05721e+06	4.48341e+06	1
1	1	2007-06-17	02:02:00	37	1	11	2	5.05501e+06	4.48297e+06	1
1	1	2007-06-17	04:00:42	37	1	11	2	5.05388e+06	4.48317e+06	1
1	1	2007-06-17	06:00:35	37	1	11	2	5.05387e+06	4.48317e+06	1
1	1	2007-06-17	08:00:42	37	1	11	2	5.05388e+06	4.48317e+06	1
1	1	2007-06-17	19:00:48	37	1	11	2	5.05393e+06	4.48145e+06	1
1	1	2007-06-17	21:00:08	37	1	11	2	5.05218e+06	4.48165e+06	1
1	1	2007-06-17	23:00:47	37	1	11	2	5.04963e+06	4.48067e+06	1
1	1	2007-06-18	01:00:09	38	1	11	2	5.04744e+06	4.48226e+06	1
1	1	2007-06-18	03:01:02	38	1	11	2	5.04528e+06	4.48246e+06	1
1	1	2007-06-18	05:01:02	38	1	11	2	5.0452e+06	4.48022e+06	1
1	1	2007-06-18	11:00:54	38	1	11	2	5.0459e+06	4.48092e+06	1
1	1	2007-06-18	16:01:53	38	1	11	2	5.0459e+06	4.48092e+06	1
1	1	2007-06-18	18:02:11	38	1	11	2	5.04552e+06	4.48122e+06	1
1	1	2007-06-18	20:00:39	38	1	11	2	5.04591e+06	4.48337e+06	1
1	1	2007-06-18	22:00:48	38	1	11	2	5.04665e+06	4.48477e+06	1
1	1	2007-06-19	00:01:08	39	1	11	2	5.04532e+06	4.48656e+06	1
1	1	2007-06-19	02:00:47	39	1	11	2	5.045e+06	4.48901e+06	1
1	1	2007-06-19	04:01:11	39	1	11	2	5.04478e+06	4.49256e+06	1
1	1	2007-06-19	07:01:15	39	1	11	2	5.04424e+06	4493437	1
1	1	2007-06-19	10:00:54	39	1	11	2	5.04425e+06	4.49344e+06	1
1	1	2007-06-19	12:01:11	39	1	11	2	5.04409e+06	4.49345e+06	1
1	1	2007-06-19	16:01:41	39	1	11	2	5.04409e+06	4.49346e+06	1
1	1	2007-06-19	18:01:42	39	1	11	2	5.04496e+06	4.49392e+06	1
1	1	2007-06-19	20:00:48	39	1	11	2	5.0425e+06	4.49673e+06	1
1	1	2007-06-19	22:01:29	39	1	11	2	5.04032e+06	4.49831e+06	1
1	1	2007-06-20	00:00:52	40	1	11	2	5.04033e+06	4.50224e+06	1
1	1	2007-06-20	02:00:33	40	1	11	2	5.04031e+06	4.50216e+06	1
1	1	2007-06-20	04:00:53	40	1	11	2	5.04014e+06	4.50195e+06	1
1	1	2007-06-20	06:00:31	40	1	11	2	5.04011e+06	4.50182e+06	1
1	1	2007-06-20	08:01:16	40	1	11	2	5.0403e+06	4.50189e+06	1
1	1	2007-06-20	10:00:42	40	1	11	2	5.04097e+06	4.50134e+06	1
1	1	2007-06-20	12:00:30	40	1	11	2	5.04097e+06	4.50133e+06	1
1	1	2007-06-20	14:00:53	40	1	11	2	5.04097e+06	4.50133e+06	1
1	1	2007-06-20	17:00:25	40	1	11	2	5.04096e+06	4.50133e+06	1
1	1	2007-06-20	19:00:42	40	1	11	2	5.04106e+06	4.50143e+06	1
1	1	2007-06-20	21:00:55	40	1	11	2	5.04122e+06	4.50133e+06	1
1	1	2007-06-20	23:00:34	40	1	11	2	5.04102e+06	4.50151e+06	1
1	1	2007-06-21	01:00:56	41	1	11	2	5.04061e+06	4.50202e+06	1
1	1	2007-06-21	03:01:11	41	1	11	2	5.0411e+06	4.50158e+06	1
1	1	2007-06-21	05:00:54	41	1	11	2	5.04144e+06	4.50121e+06	1
1	1	2007-06-21	07:00:48	41	1	11	2	5.0414e+06	4.50121e+06	1
1	1	2007-06-21	09:00:24	41	1	11	2	5.0414e+06	4.50121e+06	1
1	1	2007-06-21	16:00:48	41	1	11	2	5.0414e+06	4.50121e+06	1
1	1	2007-06-21	18:01:21	41	1	11	2	5.0407e+06	4.50157e+06	1
1	1	2007-06-22	04:00:49	42	1	11	2	5.04141e+06	4.50088e+06	1
1	1	2007-06-22	06:01:27	42	1	11	2	5.04285e+06	4.50061e+06	1
1	1	2007-06-22	12:02:53	42	1	11	2	5.04309e+06	4.5005e+06	1
1	1	2007-06-22	14:02:41	42	1	11	2	5.04308e+06	4.50051e+06	1
1	1	2007-06-22	16:01:40	42	1	11	2	5.04309e+06	4.50051e+06	1
1	1	2007-06-22	18:00:54	42	1	11	2	5.04317e+06	4.50048e+06	1
1	1	2007-06-22	20:00:09	42	1	11	2	5.04355e+06	4.49948e+06	1
1	1	2007-06-22	22:00:42	42	1	11	2	5.04481e+06	4.49995e+06	1
1	1	2007-06-23	09:01:47	43	1	11	2	5.05266e+06	4.50277e+06	1
1	1	2007-06-23	11:01:53	43	1	11	2	5.05266e+06	4.50277e+06	1
1	1	2007-06-23	13:00:42	43	1	11	2	5.05265e+06	4.50278e+06	1
1	1	2007-06-23	15:01:23	43	1	11	2	5.05266e+06	4.50277e+06	1
1	1	2007-06-23	17:01:44	43	1	11	2	5.05266e+06	4.50276e+06	1
1	1	2007-06-23	19:00:42	43	1	11	2	5.05401e+06	4.50192e+06	1
1	1	2007-06-23	21:01:18	43	1	11	2	5.05569e+06	4.50048e+06	1
1	1	2007-06-23	23:00:23	43	1	11	2	5.05756e+06	4.50017e+06	1
1	1	2007-06-24	01:01:00	44	1	11	2	5.05788e+06	4.50237e+06	1
1	1	2007-06-24	03:01:57	44	1	11	2	5.05921e+06	4.5034e+06	1
1	1	2007-06-24	05:00:24	44	1	11	2	5.05938e+06	4.50364e+06	1
1	1	2007-06-24	07:01:10	44	1	11	2	5.06026e+06	4.50395e+06	1
1	1	2007-06-24	09:02:04	44	1	11	2	5.06098e+06	4.50245e+06	1
1	1	2007-06-24	14:01:24	44	1	11	2	5.061e+06	4.50206e+06	1
1	1	2007-06-24	16:02:16	44	1	11	2	5.061e+06	4.50206e+06	1
1	1	2007-06-24	18:01:12	44	1	11	2	5.06102e+06	4.50196e+06	1
1	1	2007-06-24	20:02:39	44	1	11	2	5.06039e+06	4.50224e+06	1
1	1	2007-06-24	22:00:13	44	1	11	2	5.05806e+06	4.50403e+06	1
1	1	2007-06-25	00:00:53	45	1	11	2	5.0566e+06	4.50601e+06	1
1	1	2007-06-25	02:00:24	45	1	11	2	5.05653e+06	4.50671e+06	1
1	1	2007-06-25	04:02:24	45	1	11	2	5.05468e+06	4.50774e+06	1
1	1	2007-06-25	06:00:48	45	1	11	2	5.05387e+06	4.50694e+06	1
1	1	2007-06-25	08:01:54	45	1	11	2	5.05392e+06	4.50614e+06	1
1	1	2007-06-25	10:01:12	45	1	11	2	5.05409e+06	4.50609e+06	1
1	1	2007-06-25	12:00:54	45	1	11	2	5.05385e+06	4.50587e+06	1
1	1	2007-06-25	23:01:05	45	1	11	2	5.05307e+06	4.50494e+06	1
1	1	2007-06-26	01:00:24	46	1	11	2	5.04869e+06	4.50611e+06	1
1	1	2007-06-26	03:00:32	46	1	11	2	5.04541e+06	4.50309e+06	1
1	1	2007-06-26	06:01:53	46	1	11	2	5.04027e+06	4.50199e+06	1
1	1	2007-06-26	09:01:10	46	1	11	2	5.04009e+06	4.50203e+06	1
1	1	2007-06-26	11:00:43	46	1	11	2	5.04008e+06	4.50194e+06	1
1	1	2007-06-26	14:00:47	46	1	11	2	5.04007e+06	4.50194e+06	1
1	1	2007-06-26	16:00:54	46	1	11	2	5.04018e+06	4.50199e+06	1
1	1	2007-06-26	18:02:42	46	1	11	2	5.04026e+06	4.50219e+06	1
1	1	2007-06-26	20:03:00	46	1	11	2	5.03999e+06	4.50028e+06	1
1	1	2007-06-26	22:00:29	46	1	11	2	5.04195e+06	4.49816e+06	1
1	1	2007-06-27	00:00:12	47	1	11	2	5.0425e+06	4.49636e+06	1
1	1	2007-06-27	02:00:53	47	1	11	2	5.04339e+06	4.49701e+06	1
1	1	2007-06-27	09:01:49	47	1	11	2	5.04477e+06	4.49253e+06	1
1	1	2007-06-27	19:01:18	47	1	11	2	5.04726e+06	4.48817e+06	1
1	1	2007-06-27	21:00:05	47	1	11	2	5.04839e+06	4.48666e+06	1
1	1	2007-06-27	23:01:33	47	1	11	2	5.04907e+06	4.48383e+06	1
1	1	2007-06-28	01:01:33	48	1	11	2	5.04914e+06	4.48077e+06	1
1	1	2007-06-28	06:02:31	48	1	11	2	5.05052e+06	4.47399e+06	1
1	1	2007-06-28	08:01:40	48	1	11	2	5.05187e+06	4.47261e+06	1
1	1	2007-06-28	10:00:53	48	1	11	2	5.05187e+06	4.47261e+06	1
1	1	2007-06-28	12:02:18	48	1	11	2	5.05186e+06	4.47261e+06	1
1	1	2007-06-28	14:00:43	48	1	11	2	5.05249e+06	4.47177e+06	1
1	1	2007-06-28	16:01:24	48	1	11	2	5.05484e+06	4.47247e+06	1
1	1	2007-06-28	18:01:21	48	1	11	2	5.05686e+06	4.47387e+06	1
1	1	2007-06-28	20:01:38	48	1	11	2	5.05709e+06	4.47704e+06	1
1	1	2007-06-28	22:01:11	48	1	11	2	5.05751e+06	4.48096e+06	1
1	1	2007-06-29	00:00:44	49	1	11	2	5.05633e+06	4.4847e+06	1
1	1	2007-06-29	02:00:31	49	1	11	2	5.05639e+06	4.48493e+06	1
1	1	2007-06-29	13:01:42	49	1	11	2	5.05647e+06	4.48512e+06	1
1	1	2007-06-29	15:00:42	49	1	11	2	5.05638e+06	4.48535e+06	1
1	1	2007-06-29	17:02:46	49	1	11	2	5.05646e+06	4.48498e+06	1
1	1	2007-06-29	19:00:25	49	1	11	2	5.05719e+06	4.48495e+06	1
1	1	2007-06-29	21:00:51	49	1	11	2	5.05752e+06	4.48694e+06	1
1	1	2007-06-29	23:01:16	49	1	11	2	5.05746e+06	4.48886e+06	1
1	1	2007-06-30	01:00:31	50	1	11	2	5.05793e+06	4.48947e+06	1
1	1	2007-06-30	03:01:41	50	1	11	2	5.05799e+06	4.48997e+06	1
1	1	2007-06-30	05:02:40	50	1	11	2	5.05788e+06	4.49187e+06	1
1	1	2007-06-30	11:00:48	50	1	11	2	5.05805e+06	4.4918e+06	1
1	1	2007-06-30	13:00:56	50	1	11	2	5.05804e+06	4.4918e+06	1
1	1	2007-06-30	15:01:24	50	1	11	2	5.05806e+06	4.4918e+06	1
1	1	2007-06-30	17:01:14	50	1	11	2	5.05878e+06	4.49097e+06	1
1	1	2007-06-30	19:02:57	50	1	11	2	5.06158e+06	4.48981e+06	1
1	1	2007-06-30	21:01:22	50	1	11	2	5.06334e+06	4.48962e+06	1
1	1	2007-06-30	23:00:53	50	1	11	2	5.06397e+06	4.48759e+06	1
1	1	2007-07-01	01:01:06	51	1	11	2	5.06515e+06	4.48722e+06	1
1	1	2007-07-01	03:02:45	51	1	11	2	5.06549e+06	4.48653e+06	1
1	1	2007-07-01	05:02:28	51	1	11	2	5.06656e+06	4.48791e+06	1
1	1	2007-07-01	13:00:54	51	1	11	2	5.06691e+06	4.48728e+06	1
1	1	2007-07-01	15:00:16	51	1	11	2	5.06684e+06	4.48582e+06	1
1	1	2007-07-01	17:01:45	51	1	11	2	5.06661e+06	4.48505e+06	1
1	1	2007-07-01	19:00:42	51	1	11	2	5.064e+06	4.4835e+06	1
1	1	2007-07-01	21:00:42	51	1	11	2	5.06388e+06	4.48333e+06	1
1	1	2007-07-01	23:00:46	51	1	11	2	5.06381e+06	4.48261e+06	1
1	1	2007-07-02	01:00:49	52	1	11	2	5.06451e+06	4.48205e+06	1
1	1	2007-07-02	03:00:23	52	1	11	2	5.0634e+06	4.48108e+06	1
1	1	2007-07-02	06:02:38	52	1	11	2	5.06226e+06	4.47767e+06	1
1	1	2007-07-02	08:01:31	52	1	11	2	5.06226e+06	4.47766e+06	1
1	1	2007-07-02	16:02:06	52	1	11	2	5.06296e+06	4.47701e+06	1
1	1	2007-07-02	18:01:54	52	1	11	2	5.06433e+06	4.47786e+06	1
1	1	2007-07-02	20:01:08	52	1	11	2	5.06606e+06	4.47575e+06	1
1	1	2007-07-02	22:01:41	52	1	11	2	5.06754e+06	4.4741e+06	1
1	1	2007-07-03	00:00:58	53	1	11	2	5.06892e+06	4.47337e+06	1
1	1	2007-07-03	02:01:35	53	1	11	2	5.06907e+06	4.47278e+06	1
1	1	2007-07-03	04:01:41	53	1	11	2	5.07034e+06	4.47004e+06	1
1	1	2007-07-03	06:01:15	53	1	11	2	5.06926e+06	4.46868e+06	1
1	1	2007-07-03	11:01:58	53	1	11	2	5.07032e+06	4.4689e+06	1
1	1	2007-07-03	13:00:54	53	1	11	2	5.07032e+06	4.4689e+06	1
1	1	2007-07-03	15:01:29	53	1	11	2	5.07033e+06	4.4689e+06	1
1	1	2007-07-03	17:01:45	53	1	11	2	5.07037e+06	4.46865e+06	1
1	1	2007-07-03	19:01:14	53	1	11	2	5.0697e+06	4.46741e+06	1
1	1	2007-07-03	21:00:24	53	1	11	2	5.06918e+06	4.46714e+06	1
1	1	2007-07-03	23:00:41	53	1	11	2	5.06884e+06	4.46691e+06	1
1	1	2007-07-04	01:01:13	54	1	11	2	5.06634e+06	4.46649e+06	1
1	1	2007-07-04	03:01:32	54	1	11	2	5.06492e+06	4.46791e+06	1
1	1	2007-07-04	05:01:27	54	1	11	2	5.06423e+06	4.46786e+06	1
1	1	2007-07-04	07:01:36	54	1	11	2	5.06328e+06	4.46828e+06	1
1	1	2007-07-04	09:02:57	54	1	11	2	5.06328e+06	4.46827e+06	1
1	1	2007-07-04	11:01:52	54	1	11	2	5.0633e+06	4.46826e+06	1
1	1	2007-07-04	13:00:48	54	1	11	2	5.0633e+06	4.46826e+06	1
1	1	2007-07-04	15:01:51	54	1	11	2	5.06332e+06	4.46825e+06	1
1	1	2007-07-04	17:00:54	54	1	11	2	5.06361e+06	4.46981e+06	1
1	1	2007-07-04	19:00:27	54	1	11	2	5.06355e+06	4.47035e+06	1
1	1	2007-07-04	21:00:47	54	1	11	2	5.06189e+06	4.47027e+06	1
1	1	2007-07-04	23:00:23	54	1	11	2	5.06163e+06	4.46901e+06	1
1	1	2007-07-05	01:01:38	55	1	11	2	5.06047e+06	4.46821e+06	1
1	1	2007-07-05	03:02:39	55	1	11	2	5.06e+06	4.46577e+06	1
1	1	2007-07-05	05:01:42	55	1	11	2	5.05823e+06	4.46491e+06	1
1	1	2007-07-05	07:02:45	55	1	11	2	5.05795e+06	4.46627e+06	1
1	1	2007-07-05	09:01:40	55	1	11	2	5.0579e+06	4.4663e+06	1
1	1	2007-07-05	17:00:55	55	1	11	2	5.05728e+06	4.46684e+06	1
1	1	2007-07-05	19:00:53	55	1	11	2	5.05434e+06	4.46772e+06	1
1	1	2007-07-05	21:02:08	55	1	11	2	5.05289e+06	4.46884e+06	1
1	1	2007-07-05	23:00:47	55	1	11	2	5.05273e+06	4.46971e+06	1
1	1	2007-07-06	01:00:42	56	1	11	2	5.05259e+06	4.46968e+06	1
1	1	2007-07-06	03:01:47	56	1	11	2	5.05223e+06	4.46983e+06	1
1	1	2007-07-06	05:01:37	56	1	11	2	5.05001e+06	4.46993e+06	1
1	1	2007-07-06	07:01:38	56	1	11	2	5.05005e+06	4.46991e+06	1
1	1	2007-07-06	09:02:54	56	1	11	2	5.04876e+06	4.47041e+06	1
1	1	2007-07-06	12:01:17	56	1	11	2	5.04853e+06	4.47043e+06	1
1	1	2007-07-06	14:01:54	56	1	11	2	5.04854e+06	4.47043e+06	1
1	1	2007-07-06	16:01:51	56	1	11	2	5.04846e+06	4.47047e+06	1
1	1	2007-07-06	18:02:11	56	1	11	2	5.04569e+06	4.47155e+06	1
1	1	2007-07-06	20:01:10	56	1	11	2	5.04651e+06	4.47078e+06	1
1	1	2007-07-06	22:00:54	56	1	11	2	5.04585e+06	4.47083e+06	1
1	1	2007-07-07	00:00:43	57	1	11	2	5.04578e+06	4.47166e+06	1
1	1	2007-07-07	02:00:57	57	1	11	2	5.04656e+06	4.47351e+06	1
1	1	2007-07-07	04:01:18	57	1	11	2	5.04767e+06	4.47428e+06	1
1	1	2007-07-07	06:00:58	57	1	11	2	5.04697e+06	4.47321e+06	1
1	1	2007-07-07	09:00:57	57	1	11	2	5.04697e+06	4.47321e+06	1
1	1	2007-07-07	11:00:42	57	1	11	2	5.04697e+06	4.47321e+06	1
1	1	2007-07-07	15:00:47	57	1	11	2	5.04696e+06	4.47322e+06	1
1	1	2007-07-07	17:01:56	57	1	11	2	5.04645e+06	4.47034e+06	1
1	1	2007-07-07	19:01:12	57	1	11	2	5.04653e+06	4.4702e+06	1
1	1	2007-07-07	21:01:14	57	1	11	2	5.04548e+06	4.46961e+06	1
1	1	2007-07-07	23:01:58	57	1	11	2	5.04436e+06	4.46743e+06	1
1	1	2007-07-08	01:01:10	58	1	11	2	5.04528e+06	4.46691e+06	1
1	1	2007-07-08	03:00:50	58	1	11	2	5.04547e+06	4.46648e+06	1
1	1	2007-07-08	05:03:05	58	1	11	2	5.04513e+06	4.46677e+06	1
1	1	2007-07-08	08:01:34	58	1	11	2	5.045e+06	4.4667e+06	1
1	1	2007-07-08	10:02:53	58	1	11	2	5.04501e+06	4.4667e+06	1
1	1	2007-07-08	15:01:27	58	1	11	2	5.04534e+06	4.46698e+06	1
1	1	2007-07-08	17:00:53	58	1	11	2	5.04605e+06	4.46955e+06	1
1	1	2007-07-08	19:01:43	58	1	11	2	5.04647e+06	4.47021e+06	1
1	1	2007-07-08	21:00:42	58	1	11	2	5.04622e+06	4.47047e+06	1
1	1	2007-07-08	23:00:27	58	1	11	2	5.04645e+06	4.47034e+06	1
1	1	2007-07-09	01:00:48	59	1	11	2	5.04618e+06	4.47067e+06	1
1	1	2007-07-09	03:00:28	59	1	11	2	5.04541e+06	4.47135e+06	1
1	1	2007-07-09	05:02:09	59	1	11	2	5.04614e+06	4.47137e+06	1
1	1	2007-07-09	07:01:46	59	1	11	2	5.04613e+06	4.47135e+06	1
1	1	2007-07-09	13:01:17	59	1	11	2	5.0462e+06	4.47123e+06	1
1	1	2007-07-09	15:00:41	59	1	11	2	5.04627e+06	4.47078e+06	1
1	1	2007-07-09	17:01:47	59	1	11	2	5.04626e+06	4.47079e+06	1
1	1	2007-07-09	19:01:20	59	1	11	2	5.04737e+06	4.46882e+06	1
1	1	2007-07-09	21:03:00	59	1	11	2	5.04978e+06	4.46734e+06	1
1	1	2007-07-09	23:01:14	59	1	11	2	5.04957e+06	4.46811e+06	1
1	1	2007-07-10	01:03:01	60	1	11	2	5.04975e+06	4.46744e+06	1
1	1	2007-07-10	03:02:14	60	1	11	2	5.04865e+06	4.46587e+06	1
1	1	2007-07-10	05:01:58	60	1	11	2	5.04737e+06	4.46458e+06	1
1	1	2007-07-10	08:01:40	60	1	11	2	5.04747e+06	4.46469e+06	1
1	1	2007-07-10	11:00:42	60	1	11	2	5.04747e+06	4.4647e+06	1
1	1	2007-07-10	13:00:53	60	1	11	2	5.04748e+06	4.46469e+06	1
1	1	2007-07-10	16:01:33	60	1	11	2	5.04766e+06	4.46401e+06	1
1	1	2007-07-10	18:02:01	60	1	11	2	5.0478e+06	4.46217e+06	1
1	1	2007-07-10	20:00:12	60	1	11	2	5.04815e+06	4.46178e+06	1
1	1	2007-07-10	22:01:12	60	1	11	2	5.04661e+06	4.46404e+06	1
1	1	2007-07-11	00:02:07	61	1	11	2	5.0462e+06	4.46857e+06	1
1	1	2007-07-11	02:01:14	61	1	11	2	5.04571e+06	4.47101e+06	1
1	1	2007-07-11	04:02:15	61	1	11	2	5.04349e+06	4.47243e+06	1
1	1	2007-07-11	06:00:48	61	1	11	2	5.04302e+06	4.47208e+06	1
1	1	2007-07-11	08:00:54	61	1	11	2	5.04303e+06	4.47207e+06	1
1	1	2007-07-11	10:00:48	61	1	11	2	5.04303e+06	4.47207e+06	1
1	1	2007-07-11	12:01:47	61	1	11	2	5.04304e+06	4.47208e+06	1
1	1	2007-07-11	15:00:29	61	1	11	2	5.04303e+06	4.47207e+06	1
1	1	2007-07-11	17:01:48	61	1	11	2	5.04305e+06	4.47046e+06	1
1	1	2007-07-11	19:00:18	61	1	11	2	5.0437e+06	4.46967e+06	1
1	1	2007-07-11	21:00:41	61	1	11	2	5.04507e+06	4.47089e+06	1
1	1	2007-07-11	23:00:18	61	1	11	2	5.04778e+06	4.47182e+06	1
1	1	2007-07-12	01:00:12	62	1	11	2	5.04971e+06	4.47353e+06	1
1	1	2007-07-12	03:00:53	62	1	11	2	5.05065e+06	4.47486e+06	1
1	1	2007-07-12	06:01:47	62	1	11	2	5.05002e+06	4.47594e+06	1
1	1	2007-07-12	09:02:58	62	1	11	2	5.05001e+06	4.47594e+06	1
1	1	2007-07-12	11:01:42	62	1	11	2	5.05e+06	4.47595e+06	1
1	1	2007-07-12	17:01:12	62	1	11	2	5.04911e+06	4.47613e+06	1
1	1	2007-07-12	19:00:27	62	1	11	2	5.04924e+06	4.47714e+06	1
1	1	2007-07-12	21:00:56	62	1	11	2	5.05037e+06	4.47807e+06	1
1	1	2007-07-12	23:00:29	62	1	11	2	5.05147e+06	4.48005e+06	1
1	1	2007-07-13	01:01:34	63	1	11	2	5.05264e+06	4.48241e+06	1
1	1	2007-07-13	03:00:47	63	1	11	2	5.05161e+06	4.48427e+06	1
1	1	2007-07-13	06:00:24	63	1	11	2	5.05051e+06	4.48275e+06	1
1	1	2007-07-13	08:04:35	63	1	11	2	5.0504e+06	4.48272e+06	1
1	1	2007-07-13	10:00:48	63	1	11	2	5.0504e+06	4.48272e+06	1
1	1	2007-07-13	12:01:15	63	1	11	2	5.05041e+06	4.48271e+06	1
1	1	2007-07-13	15:00:39	63	1	11	2	5.05038e+06	4.48266e+06	1
1	1	2007-07-13	17:01:00	63	1	11	2	5.04916e+06	4.48335e+06	1
1	1	2007-07-13	19:00:45	63	1	11	2	5.04823e+06	4.48377e+06	1
1	1	2007-07-13	21:00:41	63	1	11	2	5.04655e+06	4.48502e+06	1
1	1	2007-07-13	23:02:59	63	1	11	2	5.04595e+06	4.48545e+06	1
1	1	2007-07-14	01:02:00	64	1	11	2	5.04563e+06	4.48478e+06	1
1	1	2007-07-14	03:00:29	64	1	11	2	5.04677e+06	4.4859e+06	1
1	1	2007-07-14	05:00:15	64	1	11	2	5.04808e+06	4.48693e+06	1
1	1	2007-07-14	07:02:46	64	1	11	2	5.04816e+06	4.48711e+06	1
1	1	2007-07-14	10:02:34	64	1	11	2	5.04816e+06	4.48714e+06	1
1	1	2007-07-14	12:01:11	64	1	11	2	5.04816e+06	4.48712e+06	1
1	1	2007-07-14	16:00:55	64	1	11	2	5.048e+06	4.48774e+06	1
1	1	2007-07-14	18:00:41	64	1	11	2	5.0475e+06	4.48794e+06	1
1	1	2007-07-14	20:00:11	64	1	11	2	5.04687e+06	4.48888e+06	1
1	1	2007-07-14	22:00:42	64	1	11	2	5.04691e+06	4.49196e+06	1
1	1	2007-07-15	00:00:55	65	1	11	2	5.04652e+06	4.49273e+06	1
1	1	2007-07-15	02:01:45	65	1	11	2	5.04594e+06	4.49403e+06	1
1	1	2007-07-15	04:01:24	65	1	11	2	5.04499e+06	4.49663e+06	1
1	1	2007-07-15	06:01:27	65	1	11	2	5.0442e+06	4.49825e+06	1
1	1	2007-07-15	14:01:23	65	1	11	2	5.04339e+06	4.49757e+06	1
1	1	2007-07-15	16:01:27	65	1	11	2	5.04237e+06	4.49649e+06	1
1	1	2007-07-15	18:02:10	65	1	11	2	5.04239e+06	4.4984e+06	1
1	1	2007-07-15	20:00:49	65	1	11	2	5.04274e+06	4.5007e+06	1
1	1	2007-07-15	22:00:35	65	1	11	2	5.04423e+06	4.50125e+06	1
1	1	2007-07-16	00:00:43	66	1	11	2	5.04593e+06	4.50142e+06	1
1	1	2007-07-16	02:00:42	66	1	11	2	5.04715e+06	4.50059e+06	1
1	1	2007-07-16	04:00:49	66	1	11	2	5.04962e+06	4.4991e+06	1
1	1	2007-07-16	06:01:03	66	1	11	2	5.05109e+06	4.49895e+06	1
1	1	2007-07-16	08:00:57	66	1	11	2	5.05175e+06	4.4988e+06	1
1	1	2007-07-16	10:01:35	66	1	11	2	5.05177e+06	4.49877e+06	1
1	1	2007-07-16	12:03:08	66	1	11	2	5.05172e+06	4.4988e+06	1
1	1	2007-07-16	15:02:22	66	1	11	2	5.05174e+06	4.4988e+06	1
1	1	2007-07-16	17:01:23	66	1	11	2	5.05175e+06	4.49879e+06	1
1	1	2007-07-16	19:00:54	66	1	11	2	5.0521e+06	4.50071e+06	1
1	1	2007-07-16	21:01:41	66	1	11	2	5.05267e+06	4.50184e+06	1
1	1	2007-07-16	23:01:27	66	1	11	2	5.05335e+06	4.50226e+06	1
1	1	2007-07-17	01:03:09	67	1	11	2	5.05304e+06	4.5031e+06	1
1	1	2007-07-17	03:02:31	67	1	11	2	5.0524e+06	4.5043e+06	1
1	1	2007-07-17	05:01:32	67	1	11	2	5.05454e+06	4.5045e+06	1
1	1	2007-07-17	07:01:21	67	1	11	2	5.05426e+06	4.50516e+06	1
1	1	2007-07-17	09:00:54	67	1	11	2	5.05407e+06	4.50519e+06	1
1	1	2007-07-17	11:02:10	67	1	11	2	5.05407e+06	4.5052e+06	1
1	1	2007-07-17	15:03:03	67	1	11	2	5.05407e+06	4.5052e+06	1
1	1	2007-07-17	17:02:03	67	1	11	2	5.0543e+06	4.505e+06	1
1	1	2007-07-17	19:00:19	67	1	11	2	5.05481e+06	4.50498e+06	1
1	1	2007-07-17	21:00:24	67	1	11	2	5.05635e+06	4.5055e+06	1
1	1	2007-07-17	23:00:40	67	1	11	2	5.05614e+06	4.50594e+06	1
1	1	2007-07-18	02:00:20	68	1	11	2	5.05695e+06	4.50592e+06	1
1	1	2007-07-18	04:02:45	68	1	11	2	5.05733e+06	4.5049e+06	1
1	1	2007-07-18	06:03:03	68	1	11	2	5.05523e+06	4.50619e+06	1
1	1	2007-07-18	08:01:21	68	1	11	2	5.05519e+06	4.50531e+06	1
1	1	2007-07-18	11:01:34	68	1	11	2	5.05519e+06	4.5053e+06	1
1	1	2007-07-18	13:02:10	68	1	11	2	5.05519e+06	4.50528e+06	1
1	1	2007-07-18	15:02:13	68	1	11	2	5.05507e+06	4.50527e+06	1
1	1	2007-07-18	17:00:41	68	1	11	2	5.05389e+06	4.50482e+06	1
1	1	2007-07-18	19:00:47	68	1	11	2	5.05264e+06	4.50451e+06	1
1	1	2007-07-18	21:00:40	68	1	11	2	5.05196e+06	4.50297e+06	1
1	1	2007-07-18	23:00:58	68	1	11	2	5.0527e+06	4.50213e+06	1
1	1	2007-07-19	01:00:25	69	1	11	2	5.05326e+06	4.50184e+06	1
1	1	2007-07-19	03:00:56	69	1	11	2	5.05526e+06	4.50062e+06	1
1	1	2007-07-19	05:01:12	69	1	11	2	5.05528e+06	4.49984e+06	1
1	1	2007-07-19	07:00:42	69	1	11	2	5.05476e+06	4.5e+06	1
1	1	2007-07-19	09:01:46	69	1	11	2	5054754	4.5e+06	1
1	1	2007-07-19	11:00:49	69	1	11	2	5.05477e+06	4.5e+06	1
1	1	2007-07-19	16:02:23	69	1	11	2	5.05485e+06	4.5001e+06	1
1	1	2007-07-19	18:00:48	69	1	11	2	5.05684e+06	4.50016e+06	1
1	1	2007-07-19	20:00:31	69	1	11	2	5.05775e+06	4.49968e+06	1
1	1	2007-07-19	22:00:47	69	1	11	2	5.06074e+06	4.49832e+06	1
1	1	2007-07-20	00:00:47	70	1	11	2	5.05987e+06	4.49516e+06	1
1	1	2007-07-20	02:02:30	70	1	11	2	5.05857e+06	4.4943e+06	1
1	1	2007-07-20	05:01:27	70	1	11	2	5.05798e+06	4.49019e+06	1
1	1	2007-07-20	07:00:54	70	1	11	2	5.05801e+06	4.48958e+06	1
1	1	2007-07-20	09:01:48	70	1	11	2	5.05802e+06	4.48959e+06	1
1	1	2007-07-20	11:00:48	70	1	11	2	5.05801e+06	4.48959e+06	1
1	1	2007-07-20	13:01:23	70	1	11	2	5.05801e+06	4.4896e+06	1
1	1	2007-07-20	15:01:14	70	1	11	2	5.05834e+06	4.48876e+06	1
1	1	2007-07-20	17:00:41	70	1	11	2	5.05866e+06	4.48838e+06	1
1	1	2007-07-20	20:00:24	70	1	11	2	5.05661e+06	4.48793e+06	1
1	1	2007-07-20	22:00:47	70	1	11	2	5.05667e+06	4.48773e+06	1
1	1	2007-07-21	00:00:41	71	1	11	2	5.05656e+06	4.4884e+06	1
1	1	2007-07-21	02:00:48	71	1	11	2	5.05671e+06	4.4881e+06	1
1	1	2007-07-21	04:00:53	71	1	11	2	5.05633e+06	4.48635e+06	1
1	1	2007-07-21	06:00:33	71	1	11	2	5.0566e+06	4.48477e+06	1
1	1	2007-07-21	12:01:07	71	1	11	2	5.05649e+06	4.48514e+06	1
1	1	2007-07-21	15:00:49	71	1	11	2	5.05653e+06	4.48511e+06	1
1	1	2007-07-21	17:00:48	71	1	11	2	5.05714e+06	4.48476e+06	1
1	1	2007-07-21	19:00:36	71	1	11	2	5.05619e+06	4.4848e+06	1
1	1	2007-07-21	21:00:41	71	1	11	2	5.05434e+06	4.48306e+06	1
1	1	2007-07-21	23:00:43	71	1	11	2	5.05396e+06	4.48305e+06	1
1	1	2007-07-22	01:00:58	72	1	11	2	5.05441e+06	4.48283e+06	1
1	1	2007-07-22	03:02:52	72	1	11	2	5.05401e+06	4.48125e+06	1
1	1	2007-07-22	05:00:56	72	1	11	2	5.05209e+06	4.47952e+06	1
1	1	2007-07-22	07:02:44	72	1	11	2	5.05036e+06	4.47747e+06	1
1	1	2007-07-22	09:03:00	72	1	11	2	5.05016e+06	4.47724e+06	1
1	1	2007-07-22	11:01:24	72	1	11	2	5.05018e+06	4.47724e+06	1
1	1	2007-07-22	15:02:59	72	1	11	2	5.04995e+06	4.47703e+06	1
1	1	2007-07-22	17:01:07	72	1	11	2	5.05041e+06	4.47574e+06	1
1	1	2007-07-22	19:00:20	72	1	11	2	5.05099e+06	4.47472e+06	1
1	1	2007-07-22	21:01:48	72	1	11	2	5.05045e+06	4.47446e+06	1
1	1	2007-07-22	23:00:36	72	1	11	2	5.05027e+06	4.47394e+06	1
1	1	2007-07-23	01:00:53	73	1	11	2	5.04959e+06	4.47328e+06	1
1	1	2007-07-23	03:00:47	73	1	11	2	5.05088e+06	4.47245e+06	1
1	1	2007-07-23	05:01:26	73	1	11	2	5.0519e+06	4.47255e+06	1
1	1	2007-07-23	08:01:54	73	1	11	2	5.05272e+06	4.47162e+06	1
1	1	2007-07-23	10:01:24	73	1	11	2	5.05273e+06	4.47162e+06	1
1	1	2007-07-23	17:01:21	73	1	11	2	5.05254e+06	4.47178e+06	1
1	1	2007-07-23	19:00:46	73	1	11	2	5.0513e+06	4.47065e+06	1
1	1	2007-07-23	21:01:20	73	1	11	2	5.04897e+06	4.47006e+06	1
1	1	2007-07-23	23:00:23	73	1	11	2	5.04643e+06	4.47035e+06	1
1	1	2007-07-24	01:00:23	74	1	11	2	5.04619e+06	4.47067e+06	1
1	1	2007-07-24	03:01:12	74	1	11	2	5.04626e+06	4.47093e+06	1
1	1	2007-07-24	05:00:24	74	1	11	2	5.04625e+06	4.47127e+06	1
1	1	2007-07-24	14:03:02	74	1	11	2	5.04623e+06	4.47121e+06	1
1	1	2007-07-24	16:00:55	74	1	11	2	5.04623e+06	4.47121e+06	1
1	1	2007-07-24	18:01:09	74	1	11	2	5.0462e+06	4.47063e+06	1
1	1	2007-07-24	20:00:38	74	1	11	2	5.04548e+06	4.47027e+06	1
1	1	2007-07-24	22:00:36	74	1	11	2	5.04479e+06	4.4704e+06	1
1	1	2007-07-25	00:01:43	75	1	11	2	5.04402e+06	4.46849e+06	1
1	1	2007-07-25	06:01:05	75	1	11	2	5.04501e+06	4.46669e+06	1
1	1	2007-07-25	08:01:52	75	1	11	2	5.04501e+06	4.46666e+06	1
1	1	2007-07-25	16:03:04	75	1	11	2	5.04527e+06	4.4672e+06	1
1	1	2007-07-25	18:00:42	75	1	11	2	5.04539e+06	4.46773e+06	1
1	1	2007-07-25	20:00:10	75	1	11	2	5.04545e+06	4.46815e+06	1
1	1	2007-07-25	22:00:12	75	1	11	2	5.04646e+06	4.47034e+06	1
1	1	2007-07-26	00:00:47	76	1	11	2	5.04641e+06	4.47042e+06	1
1	1	2007-07-26	02:00:53	76	1	11	2	5.04621e+06	4.47058e+06	1
1	1	2007-07-26	04:01:24	76	1	11	2	5.04628e+06	4.47077e+06	1
1	1	2007-07-26	06:00:44	76	1	11	2	5.04626e+06	4.47078e+06	1
1	1	2007-07-26	08:00:48	76	1	11	2	5.04626e+06	4.4708e+06	1
1	1	2007-07-26	10:01:00	76	1	11	2	5.04626e+06	4.47079e+06	1
1	1	2007-07-26	12:01:26	76	1	11	2	5.04625e+06	4.47079e+06	1
1	1	2007-07-26	14:00:57	76	1	11	2	5.04625e+06	4.4708e+06	1
1	1	2007-07-26	19:01:13	76	1	11	2	5.04625e+06	4.47082e+06	1
1	1	2007-07-26	21:00:17	76	1	11	2	5.04645e+06	4.47033e+06	1
1	1	2007-07-26	23:00:23	76	1	11	2	5.04646e+06	4.47033e+06	1
1	1	2007-07-27	01:01:30	77	1	11	2	5.04629e+06	4.47058e+06	1
1	1	2007-07-27	03:00:34	77	1	11	2	5.04633e+06	4.47082e+06	1
1	1	2007-07-27	05:00:35	77	1	11	2	5.04635e+06	4.47081e+06	1
1	1	2007-07-27	17:00:54	77	1	11	2	5.04574e+06	4.47164e+06	1
1	1	2007-07-27	19:00:08	77	1	11	2	5.04557e+06	4.4713e+06	1
1	1	2007-07-27	21:00:52	77	1	11	2	5.04645e+06	4.47033e+06	1
1	1	2007-07-27	23:00:23	77	1	11	2	5.04507e+06	4.47076e+06	1
1	1	2007-07-28	01:01:14	78	1	11	2	5.04341e+06	4.4722e+06	1
1	1	2007-07-28	03:02:26	78	1	11	2	5.04388e+06	4.47452e+06	1
1	1	2007-07-28	05:00:45	78	1	11	2	5.04522e+06	4.47551e+06	1
1	1	2007-07-28	07:02:17	78	1	11	2	5.04601e+06	4.47485e+06	1
1	1	2007-07-28	09:01:39	78	1	11	2	5.046e+06	4.47486e+06	1
1	1	2007-07-28	16:01:19	78	1	11	2	5.04687e+06	4.47409e+06	1
1	1	2007-07-28	18:00:22	78	1	11	2	5.04613e+06	4.47283e+06	1
1	1	2007-07-28	20:00:41	78	1	11	2	5.0464e+06	4.47036e+06	1
1	1	2007-07-28	22:00:30	78	1	11	2	5.04634e+06	4.47055e+06	1
1	1	2007-07-29	00:01:17	79	1	11	2	5.04628e+06	4.47057e+06	1
1	1	2007-07-29	02:03:12	79	1	11	2	5.04661e+06	4.47099e+06	1
1	1	2007-07-29	05:01:46	79	1	11	2	5.04674e+06	4.47176e+06	1
1	1	2007-07-29	07:01:37	79	1	11	2	5.04675e+06	4.47177e+06	1
1	1	2007-07-29	17:01:23	79	1	11	2	5.04864e+06	4.47042e+06	1
1	1	2007-07-29	19:00:35	79	1	11	2	5.04902e+06	4.47015e+06	1
1	1	2007-07-29	21:01:15	79	1	11	2	5.04797e+06	4.47033e+06	1
1	1	2007-07-29	23:01:23	79	1	11	2	5.04632e+06	4.47051e+06	1
1	1	2007-07-30	01:00:42	80	1	11	2	5.04644e+06	4.47035e+06	1
1	1	2007-07-30	03:00:53	80	1	11	2	5.04628e+06	4.47077e+06	1
1	1	2007-07-30	05:00:56	80	1	11	2	5.04626e+06	4.4708e+06	1
1	1	2007-07-30	11:00:25	80	1	11	2	5.04625e+06	4.4708e+06	1
1	1	2007-07-30	13:00:37	80	1	11	2	5.04625e+06	4.4708e+06	1
1	1	2007-07-30	15:02:45	80	1	11	2	5.04624e+06	4.47082e+06	1
1	1	2007-07-30	17:00:48	80	1	11	2	5.04613e+06	4.47053e+06	1
1	1	2007-07-30	19:00:33	80	1	11	2	5.0464e+06	4.47033e+06	1
1	1	2007-07-30	21:00:23	80	1	11	2	5.04643e+06	4.47035e+06	1
1	1	2007-07-31	03:02:09	81	1	11	2	5.04846e+06	4.47048e+06	1
1	1	2007-07-31	05:00:44	81	1	11	2	5.04873e+06	4.47039e+06	1
1	1	2007-07-31	07:00:58	81	1	11	2	5.04887e+06	4.4702e+06	1
1	1	2007-07-31	09:01:22	81	1	11	2	5.04883e+06	4.47046e+06	1
1	1	2007-07-31	11:00:42	81	1	11	2	5.04873e+06	4.47035e+06	1
1	1	2007-07-31	13:01:26	81	1	11	2	5.04873e+06	4.47034e+06	1
1	1	2007-07-31	15:01:57	81	1	11	2	5.04873e+06	4.47035e+06	1
1	1	2007-07-31	17:00:47	81	1	11	2	5.05094e+06	4.4699e+06	1
1	1	2007-07-31	19:00:52	81	1	11	2	5.05276e+06	4.4697e+06	1
1	1	2007-07-31	21:00:24	81	1	11	2	5.05143e+06	4.46945e+06	1
1	1	2007-07-31	23:00:44	81	1	11	2	5.04956e+06	4.46743e+06	1
1	1	2007-08-01	02:00:49	82	2	11	2	5.04813e+06	4.46672e+06	1
1	1	2007-08-01	04:01:06	82	2	11	2	5.04812e+06	4.46672e+06	1
1	1	2007-08-01	06:02:00	82	2	11	2	5.04822e+06	4.4659e+06	1
1	1	2007-08-01	08:02:59	82	2	11	2	5.04828e+06	4.46573e+06	1
1	1	2007-08-01	11:01:54	82	2	11	2	5.04829e+06	4.46571e+06	1
1	1	2007-08-01	13:03:03	82	2	11	2	5.04828e+06	4.46571e+06	1
1	1	2007-08-01	15:02:06	82	2	11	2	5.04828e+06	4.46572e+06	1
1	1	2007-08-01	17:00:54	82	2	11	2	5.04779e+06	4.46542e+06	1
1	1	2007-08-01	19:00:50	82	2	11	2	5.04735e+06	4.46551e+06	1
1	1	2007-08-01	21:00:16	82	2	11	2	5.04634e+06	4.46913e+06	1
1	1	2007-08-01	23:01:51	82	2	11	2	5.04633e+06	4.47052e+06	1
1	1	2007-08-02	01:01:35	83	2	11	2	5.04634e+06	4.47052e+06	1
1	1	2007-08-02	03:00:54	83	2	11	2	5.04637e+06	4.47068e+06	1
1	1	2007-08-02	05:00:55	83	2	11	2	5.04637e+06	4.47068e+06	1
1	1	2007-08-02	08:00:42	83	2	11	2	5.04631e+06	4.47078e+06	1
1	1	2007-08-02	10:02:56	83	2	11	2	5.04631e+06	4.47077e+06	1
1	1	2007-08-02	12:00:58	83	2	11	2	5.04631e+06	4.47078e+06	1
1	1	2007-08-02	14:01:36	83	2	11	2	5.04631e+06	4.47078e+06	1
1	1	2007-08-02	16:00:43	83	2	11	2	5.04642e+06	4.47081e+06	1
1	1	2007-08-02	18:00:19	83	2	11	2	5.0467e+06	4.47091e+06	1
1	1	2007-08-02	20:01:57	83	2	11	2	5.04641e+06	4.4704e+06	1
1	1	2007-08-02	22:00:05	83	2	11	2	5.04452e+06	4.46896e+06	1
1	1	2007-08-03	00:01:15	84	2	11	2	5.04364e+06	4.46911e+06	1
1	1	2007-08-03	02:01:20	84	2	11	2	5.0443e+06	4.46998e+06	1
1	1	2007-08-03	04:01:21	84	2	11	2	5.0453e+06	4.47137e+06	1
1	1	2007-08-03	10:00:54	84	2	11	2	5.04518e+06	4.47149e+06	1
1	1	2007-08-03	13:00:54	84	2	11	2	5.04518e+06	4.47148e+06	1
1	1	2007-08-03	15:01:50	84	2	11	2	5.04516e+06	4.47149e+06	1
1	1	2007-08-03	17:01:10	84	2	11	2	5.04565e+06	4.47135e+06	1
1	1	2007-08-03	19:02:41	84	2	11	2	5.04607e+06	4.47053e+06	1
1	1	2007-08-03	21:01:26	84	2	11	2	5.04633e+06	4.47052e+06	1
1	1	2007-08-03	23:00:30	84	2	11	2	5.04643e+06	4.47041e+06	1
1	1	2007-08-04	01:00:24	85	2	11	2	5.04633e+06	4.47052e+06	1
1	1	2007-08-04	03:01:15	85	2	11	2	5.04629e+06	4.47077e+06	1
1	1	2007-08-04	06:03:00	85	2	11	2	5.04626e+06	4.47079e+06	1
1	1	2007-08-04	08:01:45	85	2	11	2	5.04625e+06	4.47078e+06	1
1	1	2007-08-04	15:01:24	85	2	11	2	5.04624e+06	4.47079e+06	1
1	1	2007-08-04	17:01:12	85	2	11	2	5.04625e+06	4.47077e+06	1
1	1	2007-08-04	19:00:24	85	2	11	2	5.04633e+06	4.47038e+06	1
1	1	2007-08-04	21:00:25	85	2	11	2	5.04642e+06	4.47031e+06	1
1	1	2007-08-04	23:00:41	85	2	11	2	5.04646e+06	4.47035e+06	1
1	1	2007-08-05	02:00:47	86	2	11	2	5.0463e+06	4.47062e+06	1
1	1	2007-08-05	04:00:48	86	2	11	2	5.04626e+06	4.47078e+06	1
1	1	2007-08-05	06:03:03	86	2	11	2	5.04626e+06	4.47079e+06	1
1	1	2007-08-05	08:00:42	86	2	11	2	5.04626e+06	4.47078e+06	1
1	1	2007-08-05	10:00:44	86	2	11	2	5.04626e+06	4.47078e+06	1
1	1	2007-08-05	14:01:47	86	2	11	2	5.04626e+06	4.47079e+06	1
1	1	2007-08-05	16:00:57	86	2	11	2	5.04626e+06	4.47078e+06	1
1	1	2007-08-05	18:00:45	86	2	11	2	5.04625e+06	4.47062e+06	1
1	1	2007-08-05	20:01:18	86	2	11	2	5.04645e+06	4.47033e+06	1
1	1	2007-08-05	22:00:49	86	2	11	2	5.04641e+06	4.47037e+06	1
1	1	2007-08-06	00:01:04	87	2	11	2	5.0464e+06	4.47036e+06	1
1	1	2007-08-06	05:01:14	87	2	11	2	5.04626e+06	4.47078e+06	1
1	1	2007-08-06	07:01:33	87	2	11	2	5.04619e+06	4.47121e+06	1
1	1	2007-08-06	13:00:37	87	2	11	2	5.04626e+06	4.47078e+06	1
1	1	2007-08-06	15:02:17	87	2	11	2	5.04626e+06	4.47078e+06	1
1	1	2007-08-06	18:00:47	87	2	11	2	5.04623e+06	4.4708e+06	1
1	1	2007-08-06	20:00:16	87	2	11	2	5.0464e+06	4.47037e+06	1
1	1	2007-08-06	22:00:48	87	2	11	2	5.0464e+06	4.47038e+06	1
1	1	2007-08-07	00:00:41	88	2	11	2	5.04645e+06	4.47034e+06	1
1	1	2007-08-07	02:01:16	88	2	11	2	5.04622e+06	4.47056e+06	1
1	1	2007-08-07	04:01:02	88	2	11	2	5.04623e+06	4.47072e+06	1
1	1	2007-08-07	06:01:57	88	2	11	2	5.04627e+06	4.47079e+06	1
1	1	2007-08-07	08:02:52	88	2	11	2	5.04623e+06	4.47078e+06	1
1	1	2007-08-07	10:01:39	88	2	11	2	5.04633e+06	4.47118e+06	1
1	1	2007-08-07	13:02:09	88	2	11	2	5.04631e+06	4.47118e+06	1
1	1	2007-08-07	15:01:59	88	2	11	2	5.04631e+06	4.47119e+06	1
1	1	2007-08-07	17:02:18	88	2	11	2	5.04631e+06	4.47118e+06	1
1	1	2007-08-07	19:00:24	88	2	11	2	5.0464e+06	4.47059e+06	1
1	1	2007-08-07	21:00:17	88	2	11	2	5.0464e+06	4.47041e+06	1
1	1	2007-08-07	23:00:53	88	2	11	2	5.04646e+06	4.47034e+06	1
1	1	2007-08-08	05:00:54	89	2	11	2	5.04626e+06	4.47078e+06	1
1	1	2007-08-08	10:00:55	89	2	11	2	5.04626e+06	4.47078e+06	1
1	1	2007-08-08	19:01:18	89	2	11	2	5.04626e+06	4.47026e+06	1
1	1	2007-08-08	21:00:30	89	2	11	2	5.0464e+06	4.47042e+06	1
1	1	2007-08-08	23:00:48	89	2	11	2	5.04645e+06	4.47033e+06	1
1	1	2007-08-09	01:01:20	90	2	11	2	5.0461e+06	4.47055e+06	1
1	1	2007-08-09	03:01:39	90	2	11	2	5.04605e+06	4.47126e+06	1
1	1	2007-08-09	05:00:41	90	2	11	2	5.04626e+06	4.4714e+06	1
1	1	2007-08-09	07:00:39	90	2	11	2	5.04629e+06	4.47126e+06	1
1	1	2007-08-09	09:01:45	90	2	11	2	5.04563e+06	4.47188e+06	1
1	1	2007-08-09	11:00:11	90	2	11	2	5.04624e+06	4.47189e+06	1
1	1	2007-08-09	13:01:48	90	2	11	2	5.04621e+06	4.47189e+06	1
1	1	2007-08-09	15:00:54	90	2	11	2	5.04624e+06	4.47189e+06	1
1	1	2007-08-09	17:00:42	90	2	11	2	5.04624e+06	4.47187e+06	1
1	1	2007-08-09	19:00:54	90	2	11	2	5.04458e+06	4.47138e+06	1
1	1	2007-08-09	21:00:42	90	2	11	2	5.04331e+06	4.47131e+06	1
1	1	2007-08-09	23:00:32	90	2	11	2	5.0433e+06	4.47123e+06	1
1	1	2007-08-10	01:00:43	91	2	11	2	5.04367e+06	4.47187e+06	1
1	1	2007-08-10	03:01:08	91	2	11	2	5.04545e+06	4.47152e+06	1
1	1	2007-08-10	05:01:24	91	2	11	2	5.04546e+06	4.47151e+06	1
1	1	2007-08-10	07:00:35	91	2	11	2	5.04605e+06	4.47254e+06	1
1	1	2007-08-10	17:01:18	91	2	11	2	5.0465e+06	4.47416e+06	1
1	1	2007-08-10	19:01:03	91	2	11	2	5.0476e+06	4.47394e+06	1
1	1	2007-08-10	21:00:14	91	2	11	2	5.04651e+06	4.47041e+06	1
1	1	2007-08-10	23:01:29	91	2	11	2	5.04639e+06	4.47046e+06	1
1	1	2007-08-11	01:01:52	92	2	11	2	5.04621e+06	4.47047e+06	1
1	1	2007-08-11	04:00:42	92	2	11	2	5.04537e+06	4.4702e+06	1
1	1	2007-08-11	06:01:58	92	2	11	2	5.04526e+06	4.47002e+06	1
1	1	2007-08-11	08:00:51	92	2	11	2	5.04526e+06	4.47004e+06	1
1	1	2007-08-11	10:00:25	92	2	11	2	5.04524e+06	4.46998e+06	1
1	1	2007-08-11	12:02:17	92	2	11	2	5.04526e+06	4.47004e+06	1
1	1	2007-08-11	18:02:18	92	2	11	2	5.04589e+06	4.47031e+06	1
1	1	2007-08-11	20:00:40	92	2	11	2	5.04637e+06	4.47042e+06	1
1	1	2007-08-11	22:00:43	92	2	11	2	5.04614e+06	4.47017e+06	1
1	1	2007-08-12	00:00:53	93	2	11	2	5.04614e+06	4.47017e+06	1
1	1	2007-08-12	02:01:09	93	2	11	2	5.04748e+06	4.47139e+06	1
1	1	2007-08-12	04:00:41	93	2	11	2	5.04748e+06	4.4717e+06	1
1	1	2007-08-12	06:00:57	93	2	11	2	5.04743e+06	4.4717e+06	1
1	1	2007-08-12	08:01:08	93	2	11	2	5.04692e+06	4.47311e+06	1
1	1	2007-08-12	16:02:11	93	2	11	2	5.04692e+06	4.47309e+06	1
1	1	2007-08-12	18:01:04	93	2	11	2	5.04696e+06	4.47395e+06	1
1	1	2007-08-12	20:00:42	93	2	11	2	5.04544e+06	4.4766e+06	1
1	1	2007-08-12	22:01:38	93	2	11	2	5.04417e+06	4.48022e+06	1
1	1	2007-08-13	00:00:41	94	2	11	2	5.04374e+06	4.48094e+06	1
1	1	2007-08-13	02:00:42	94	2	11	2	5.04435e+06	4.48149e+06	1
1	1	2007-08-13	04:00:50	94	2	11	2	5.04508e+06	4.48097e+06	1
1	1	2007-08-13	17:01:12	94	2	11	2	5.04584e+06	4.48103e+06	1
1	1	2007-08-13	19:01:01	94	2	11	2	5.04598e+06	4.48264e+06	1
1	1	2007-08-13	21:00:48	94	2	11	2	5.04463e+06	4.48484e+06	1
1	1	2007-08-13	23:00:13	94	2	11	2	5.04491e+06	4.48514e+06	1
1	1	2007-08-14	01:02:18	95	2	11	2	5.04491e+06	4.48517e+06	1
1	1	2007-08-14	03:00:51	95	2	11	2	5.0471e+06	4.48603e+06	1
1	1	2007-08-14	05:01:06	95	2	11	2	5.04866e+06	4.48681e+06	1
1	1	2007-08-14	07:01:36	95	2	11	2	5.04914e+06	4.48687e+06	1
1	1	2007-08-14	09:00:43	95	2	11	2	5.04955e+06	4.48553e+06	1
1	1	2007-08-14	16:00:54	95	2	11	2	5.04978e+06	4.48353e+06	1
1	1	2007-08-14	18:01:12	95	2	11	2	5.05058e+06	4.48367e+06	1
1	1	2007-08-14	20:00:50	95	2	11	2	5.05229e+06	4.485e+06	1
1	1	2007-08-14	22:00:23	95	2	11	2	5.05514e+06	4.48448e+06	1
1	1	2007-08-15	00:00:42	96	2	11	2	5.05835e+06	4.48497e+06	1
1	1	2007-08-15	02:00:24	96	2	11	2	5.05735e+06	4.48726e+06	1
1	1	2007-08-15	04:00:42	96	2	11	2	5.05674e+06	4.488e+06	1
1	1	2007-08-15	06:00:50	96	2	11	2	5.05674e+06	4.48801e+06	1
1	1	2007-08-15	08:00:48	96	2	11	2	5.05673e+06	4.488e+06	1
1	1	2007-08-15	10:00:41	96	2	11	2	5.05674e+06	4.48801e+06	1
1	1	2007-08-15	12:00:42	96	2	11	2	5.05674e+06	4.488e+06	1
1	1	2007-08-15	14:02:51	96	2	11	2	5.05677e+06	4.48797e+06	1
1	1	2007-08-15	16:00:22	96	2	11	2	5.05698e+06	4.48811e+06	1
1	1	2007-08-15	18:00:32	96	2	11	2	5.05723e+06	4.49008e+06	1
1	1	2007-08-15	20:00:48	96	2	11	2	5.05707e+06	4.49287e+06	1
1	1	2007-08-15	22:01:46	96	2	11	2	5.05914e+06	4.49395e+06	1
1	1	2007-08-16	00:00:46	97	2	11	2	5.06082e+06	4.49509e+06	1
1	1	2007-08-16	02:00:25	97	2	11	2	5.06081e+06	4.49509e+06	1
1	1	2007-08-16	05:01:11	97	2	11	2	5.0609e+06	4.49623e+06	1
1	1	2007-08-16	07:01:24	97	2	11	2	5.0609e+06	4.49624e+06	1
1	1	2007-08-16	13:00:53	97	2	11	2	5.06091e+06	4.49624e+06	1
1	1	2007-08-16	16:03:04	97	2	11	2	5.06092e+06	4.49623e+06	1
1	1	2007-08-16	18:01:15	97	2	11	2	5.06111e+06	4.49652e+06	1
1	1	2007-08-16	20:00:34	97	2	11	2	5.06331e+06	4.49677e+06	1
1	1	2007-08-16	22:00:43	97	2	11	2	5.06303e+06	4.49724e+06	1
1	1	2007-08-17	00:00:40	98	2	11	2	5.06258e+06	4.49889e+06	1
1	1	2007-08-17	02:01:27	98	2	11	2	5.06261e+06	4.49892e+06	1
1	1	2007-08-17	04:01:23	98	2	11	2	5.06193e+06	4.49927e+06	1
1	1	2007-08-17	06:00:45	98	2	11	2	5.06193e+06	4.49928e+06	1
1	1	2007-08-17	08:02:12	98	2	11	2	5.06192e+06	4.49928e+06	1
1	1	2007-08-17	11:00:10	98	2	11	2	5.06192e+06	4.49927e+06	1
1	1	2007-08-17	13:01:43	98	2	11	2	5.06192e+06	4.49925e+06	1
1	1	2007-08-17	16:01:12	98	2	11	2	5.06192e+06	4.49927e+06	1
1	1	2007-08-17	18:00:41	98	2	11	2	5.06038e+06	4.50011e+06	1
1	1	2007-08-17	20:01:13	98	2	11	2	5.06244e+06	4.50139e+06	1
1	1	2007-08-17	22:01:28	98	2	11	2	5.06063e+06	4.50242e+06	1
1	1	2007-08-18	00:00:45	99	2	11	2	5.05667e+06	4.50286e+06	1
1	1	2007-08-18	02:01:31	99	2	11	2	5.0554e+06	4.50321e+06	1
1	1	2007-08-18	04:00:49	99	2	11	2	5.05455e+06	4.50479e+06	1
1	1	2007-08-18	06:00:37	99	2	11	2	5.05417e+06	4.50508e+06	1
1	1	2007-08-18	08:01:06	99	2	11	2	5.05418e+06	4.50508e+06	1
1	1	2007-08-18	10:01:32	99	2	11	2	5.05324e+06	4.50435e+06	1
1	1	2007-08-18	12:01:28	99	2	11	2	5.05258e+06	4.50283e+06	1
1	1	2007-08-18	14:01:23	99	2	11	2	5.05258e+06	4.50283e+06	1
1	1	2007-08-18	16:01:15	99	2	11	2	5.05258e+06	4.50283e+06	1
1	1	2007-08-18	18:02:04	99	2	11	2	5.05161e+06	4.50241e+06	1
1	1	2007-08-18	20:00:32	99	2	11	2	5.05165e+06	4.50192e+06	1
1	1	2007-08-18	22:01:37	99	2	11	2	5.05176e+06	4.50176e+06	1
1	1	2007-08-19	00:01:15	100	2	11	2	5.05192e+06	4.50153e+06	1
1	1	2007-08-19	02:01:14	100	2	11	2	5.05142e+06	4.50084e+06	1
1	1	2007-08-19	04:00:53	100	2	11	2	5.05142e+06	4.50053e+06	1
1	1	2007-08-19	06:02:18	100	2	11	2	5.05144e+06	4.50053e+06	1
1	1	2007-08-19	08:00:44	100	2	11	2	5.05143e+06	4.50053e+06	1
1	1	2007-08-19	10:01:37	100	2	11	2	5.05156e+06	4.49998e+06	1
1	1	2007-08-19	12:00:49	100	2	11	2	5.05162e+06	4.49995e+06	1
1	1	2007-08-19	14:02:33	100	2	11	2	5.05162e+06	4.49996e+06	1
1	1	2007-08-19	16:01:44	100	2	11	2	5.05162e+06	4.49995e+06	1
1	1	2007-08-19	18:00:13	100	2	11	2	5.05256e+06	4.49956e+06	1
1	1	2007-08-19	20:01:52	100	2	11	2	5.05469e+06	4.49942e+06	1
1	1	2007-08-19	22:00:24	100	2	11	2	5.05479e+06	4.49918e+06	1
1	1	2007-08-20	00:00:53	101	2	11	2	5.05455e+06	4.49949e+06	1
1	1	2007-08-20	02:00:34	101	2	11	2	5.05464e+06	4.49958e+06	1
1	1	2007-08-20	04:01:43	101	2	11	2	5.05505e+06	4.49996e+06	1
1	1	2007-08-20	06:02:26	101	2	11	2	5.05505e+06	4.5e+06	1
1	1	2007-08-20	08:00:41	101	2	11	2	5.05505e+06	4.50001e+06	1
1	1	2007-08-20	10:01:56	101	2	11	2	5.05504e+06	4.50001e+06	1
1	1	2007-08-20	15:01:15	101	2	11	2	5.05505e+06	4.50001e+06	1
1	1	2007-08-20	17:00:39	101	2	11	2	5.05541e+06	4.49999e+06	1
1	1	2007-08-20	19:01:36	101	2	11	2	5.05766e+06	4.49895e+06	1
1	1	2007-08-20	22:00:25	101	2	11	2	5.06255e+06	4.49885e+06	1
1	1	2007-08-21	00:00:41	102	2	11	2	5.0626e+06	4.49891e+06	1
1	1	2007-08-21	02:00:56	102	2	11	2	5.06255e+06	4.49903e+06	1
1	1	2007-08-21	04:00:47	102	2	11	2	5.06207e+06	4.49838e+06	1
1	1	2007-08-21	17:02:32	102	2	11	2	5.06252e+06	4.49713e+06	1
1	1	2007-08-21	19:00:38	102	2	11	2	5.06259e+06	4.49567e+06	1
1	1	2007-08-21	21:01:38	102	2	11	2	5.06424e+06	4.4954e+06	1
1	1	2007-08-21	23:00:42	102	2	11	2	5.06443e+06	4.495e+06	1
1	1	2007-08-22	01:01:26	103	2	11	2	5.06569e+06	4.49343e+06	1
1	1	2007-08-22	03:00:30	103	2	11	2	5.06575e+06	4.49209e+06	1
1	1	2007-08-22	05:00:48	103	2	11	2	5.06533e+06	4.49035e+06	1
1	1	2007-08-22	11:03:09	103	2	11	2	5.06549e+06	4.49006e+06	1
1	1	2007-08-22	13:02:33	103	2	11	2	5.06547e+06	4.49005e+06	1
1	1	2007-08-22	15:01:02	103	2	11	2	5.06549e+06	4.49007e+06	1
1	1	2007-08-22	17:00:59	103	2	11	2	5.06592e+06	4.48826e+06	1
1	1	2007-08-22	19:01:45	103	2	11	2	5.06442e+06	4.4863e+06	1
1	1	2007-08-22	22:00:42	103	2	11	2	5.06402e+06	4.48558e+06	1
1	1	2007-08-23	00:00:48	104	2	11	2	5.06401e+06	4.48556e+06	1
1	1	2007-08-23	02:01:21	104	2	11	2	5.06428e+06	4.4845e+06	1
1	1	2007-08-23	04:01:16	104	2	11	2	5.06417e+06	4.48405e+06	1
1	1	2007-08-23	06:01:59	104	2	11	2	5.06359e+06	4.48342e+06	1
1	1	2007-08-23	17:01:52	104	2	11	2	5.06425e+06	4.48258e+06	1
1	1	2007-08-23	19:00:43	104	2	11	2	5.06434e+06	4.48174e+06	1
1	1	2007-08-23	21:00:57	104	2	11	2	5.06036e+06	4.47953e+06	1
1	1	2007-08-23	23:00:42	104	2	11	2	5.06048e+06	4.47707e+06	1
1	1	2007-08-24	01:00:43	105	2	11	2	5.05954e+06	4.47731e+06	1
1	1	2007-08-24	03:01:16	105	2	11	2	5.05684e+06	4.47711e+06	1
1	1	2007-08-24	14:01:51	105	2	11	2	5.05689e+06	4.47512e+06	1
1	1	2007-08-24	16:01:48	105	2	11	2	5.05689e+06	4.47511e+06	1
1	1	2007-08-24	18:00:28	105	2	11	2	5.05579e+06	4.47494e+06	1
1	1	2007-08-24	20:00:42	105	2	11	2	5.05562e+06	4.47691e+06	1
1	1	2007-08-24	22:00:29	105	2	11	2	5.05567e+06	4.47789e+06	1
1	1	2007-08-25	00:00:26	106	2	11	2	5.0557e+06	4.47801e+06	1
1	1	2007-08-25	02:00:24	106	2	11	2	5.05584e+06	4.47814e+06	1
1	1	2007-08-25	04:00:48	106	2	11	2	5.05515e+06	4.47822e+06	1
1	1	2007-08-25	06:03:07	106	2	11	2	5.05524e+06	4.47786e+06	1
1	1	2007-08-25	08:00:55	106	2	11	2	5.05525e+06	4.47786e+06	1
1	1	2007-08-25	10:01:41	106	2	11	2	5.05522e+06	4.4779e+06	1
1	1	2007-08-25	12:01:12	106	2	11	2	5.05522e+06	4.47787e+06	1
1	1	2007-08-25	14:01:47	106	2	11	2	5.05522e+06	4.4779e+06	1
1	1	2007-08-25	18:01:24	106	2	11	2	5.05536e+06	4.47752e+06	1
1	1	2007-08-25	20:00:48	106	2	11	2	5.05547e+06	4.47875e+06	1
1	1	2007-08-25	22:01:02	106	2	11	2	5.05461e+06	4.47912e+06	1
1	1	2007-08-26	00:00:54	107	2	11	2	5.05171e+06	4.48111e+06	1
1	1	2007-08-26	02:01:45	107	2	11	2	5.0513e+06	4.48289e+06	1
1	1	2007-08-26	04:01:04	107	2	11	2	5.05054e+06	4.48298e+06	1
1	1	2007-08-26	09:01:22	107	2	11	2	5.05049e+06	4.4827e+06	1
1	1	2007-08-26	12:02:25	107	2	11	2	5.05046e+06	4.48267e+06	1
1	1	2007-08-26	14:01:27	107	2	11	2	5.05047e+06	4.48269e+06	1
1	1	2007-08-26	16:00:54	107	2	11	2	5.05048e+06	4.48268e+06	1
1	1	2007-08-26	18:00:42	107	2	11	2	5.04925e+06	4.48262e+06	1
1	1	2007-08-26	20:00:42	107	2	11	2	5.04562e+06	4.485e+06	1
1	1	2007-08-26	22:00:45	107	2	11	2	5.04473e+06	4.48475e+06	1
1	1	2007-08-27	00:00:42	108	2	11	2	5.04471e+06	4.48465e+06	1
1	1	2007-08-27	02:00:42	108	2	11	2	5.04483e+06	4.48464e+06	1
1	1	2007-08-27	04:00:54	108	2	11	2	5.0455e+06	4.48327e+06	1
1	1	2007-08-27	06:00:54	108	2	11	2	5.04625e+06	4.48431e+06	1
1	1	2007-08-27	08:01:05	108	2	11	2	5.04625e+06	4.48431e+06	1
1	1	2007-08-27	10:01:24	108	2	11	2	5.04625e+06	4.48431e+06	1
1	1	2007-08-27	14:01:46	108	2	11	2	5.04625e+06	4.48431e+06	1
1	1	2007-08-27	16:00:17	108	2	11	2	5.04632e+06	4.48429e+06	1
1	1	2007-08-27	18:01:19	108	2	11	2	5.04861e+06	4.48394e+06	1
1	1	2007-08-27	20:00:42	108	2	11	2	5.05144e+06	4.48361e+06	1
1	1	2007-08-27	22:00:54	108	2	11	2	5.05147e+06	4.48361e+06	1
1	1	2007-08-28	00:00:25	109	2	11	2	5.05132e+06	4.48394e+06	1
1	1	2007-08-28	02:00:42	109	2	11	2	5.05132e+06	4.48411e+06	1
1	1	2007-08-28	04:00:47	109	2	11	2	5.05166e+06	4.48414e+06	1
1	1	2007-08-28	20:00:53	109	2	11	2	5.04687e+06	4.48887e+06	1
1	1	2007-08-28	22:00:17	109	2	11	2	5.04514e+06	4.48889e+06	1
1	1	2007-08-29	00:03:06	110	2	11	2	5.04461e+06	4.48592e+06	1
1	1	2007-08-29	02:00:31	110	2	11	2	5.0449e+06	4.48513e+06	1
1	1	2007-08-29	04:01:19	110	2	11	2	5.0462e+06	4.4828e+06	1
1	1	2007-08-29	07:01:52	110	2	11	2	5.04981e+06	4.48353e+06	1
1	1	2007-08-29	09:01:59	110	2	11	2	5.0498e+06	4.48356e+06	1
1	1	2007-08-29	17:02:55	110	2	11	2	5.04986e+06	4.48341e+06	1
1	1	2007-08-29	19:01:01	110	2	11	2	5.05124e+06	4.48341e+06	1
1	1	2007-08-29	21:00:18	110	2	11	2	5.05136e+06	4.48368e+06	1
1	1	2007-08-29	23:00:24	110	2	11	2	5.05132e+06	4.48395e+06	1
1	1	2007-08-30	01:00:16	111	2	11	2	5.05136e+06	4.48365e+06	1
1	1	2007-08-30	03:01:10	111	2	11	2	5.05066e+06	4.4834e+06	1
1	1	2007-08-30	05:01:22	111	2	11	2	5.05084e+06	4.48342e+06	1
1	1	2007-08-30	14:02:54	111	2	11	2	5.05085e+06	4.4834e+06	1
1	1	2007-08-30	17:00:48	111	2	11	2	5.05061e+06	4.48336e+06	1
1	1	2007-08-30	19:01:22	111	2	11	2	5.04807e+06	4.48025e+06	1
1	1	2007-08-30	21:01:23	111	2	11	2	5.04536e+06	4.47703e+06	1
1	1	2007-08-30	23:00:47	111	2	11	2	5.04381e+06	4.47665e+06	1
1	1	2007-08-31	01:00:54	112	2	11	2	5.0437e+06	4.47634e+06	1
1	1	2007-08-31	03:00:45	112	2	11	2	5.04305e+06	4.47374e+06	1
1	1	2007-08-31	16:00:54	112	2	11	2	5.04336e+06	4.47178e+06	1
1	1	2007-08-31	18:00:35	112	2	11	2	5.04339e+06	4.4718e+06	1
1	1	2007-08-31	21:00:44	112	2	11	2	5.04342e+06	4.47177e+06	1
1	1	2007-08-31	23:00:47	112	2	11	2	5.04341e+06	4.47178e+06	1
1	1	2007-09-01	01:00:42	113	2	11	2	5.04344e+06	4.47176e+06	1
1	1	2007-09-01	03:02:50	113	2	11	2	5.04421e+06	4.47189e+06	1
1	1	2007-09-01	05:01:24	113	2	11	2	5.04519e+06	4.47147e+06	1
1	1	2007-09-01	07:00:52	113	2	11	2	5.04519e+06	4.47147e+06	1
1	1	2007-09-01	09:00:54	113	2	11	2	5.04518e+06	4.47147e+06	1
1	1	2007-09-01	12:02:16	113	2	11	2	5.04519e+06	4.47147e+06	1
1	1	2007-09-01	14:00:42	113	2	11	2	5.04518e+06	4.47147e+06	1
1	1	2007-09-01	16:01:48	113	2	11	2	5.04519e+06	4.47148e+06	1
1	1	2007-09-01	18:03:03	113	2	11	2	5.04646e+06	4.47034e+06	1
1	1	2007-09-01	20:00:08	113	2	11	2	5.04645e+06	4.47034e+06	1
1	1	2007-09-01	22:00:17	113	2	11	2	5.04644e+06	4.47035e+06	1
1	1	2007-09-02	00:00:48	114	2	11	2	5.047e+06	4.47097e+06	1
1	1	2007-09-02	02:01:11	114	2	11	2	5.04633e+06	4.47073e+06	1
1	1	2007-09-02	04:00:06	114	2	11	2	5.04625e+06	4.47078e+06	1
1	1	2007-09-02	06:00:41	114	2	11	2	5.04625e+06	4.47078e+06	1
1	1	2007-09-02	12:01:26	114	2	11	2	5.04632e+06	4.4708e+06	1
1	1	2007-09-02	15:00:48	114	2	11	2	5.04634e+06	4.47082e+06	1
1	1	2007-09-02	17:00:54	114	2	11	2	5.04632e+06	4.47039e+06	1
1	1	2007-09-02	19:00:53	114	2	11	2	5.04645e+06	4.47034e+06	1
1	1	2007-09-02	21:00:42	114	2	11	2	5.04642e+06	4.47036e+06	1
1	1	2007-09-02	23:01:54	114	2	11	2	5.04645e+06	4.47035e+06	1
1	1	2007-09-03	01:00:46	115	2	11	2	5.04645e+06	4.47035e+06	1
1	1	2007-09-03	03:01:12	115	2	11	2	5.0436e+06	4.47161e+06	1
1	1	2007-09-03	11:02:53	115	2	11	2	5.04346e+06	4.47182e+06	1
1	1	2007-09-03	13:02:31	115	2	11	2	5.04347e+06	4.4718e+06	1
1	1	2007-09-03	15:00:48	115	2	11	2	5.0434e+06	4.4718e+06	1
1	1	2007-09-03	17:00:43	115	2	11	2	5.04343e+06	4.47182e+06	1
1	1	2007-09-03	19:00:48	115	2	11	2	5.04366e+06	4.47188e+06	1
1	1	2007-09-03	21:00:57	115	2	11	2	5.04481e+06	4.47127e+06	1
1	1	2007-09-03	23:00:42	115	2	11	2	5.04645e+06	4.47034e+06	1
1	1	2007-09-04	01:00:52	116	2	11	2	5.04646e+06	4.47033e+06	1
1	1	2007-09-04	04:01:22	116	2	11	2	5.04638e+06	4.47085e+06	1
1	1	2007-09-04	06:01:09	116	2	11	2	5.0464e+06	4.47084e+06	1
1	1	2007-09-04	08:00:43	116	2	11	2	5.04639e+06	4.47085e+06	1
1	1	2007-09-04	17:00:54	116	2	11	2	5.04638e+06	4.47079e+06	1
1	1	2007-09-04	19:00:39	116	2	11	2	5.04634e+06	4.47038e+06	1
1	1	2007-09-04	21:00:07	116	2	11	2	5.04645e+06	4.47033e+06	1
1	1	2007-09-04	23:01:08	116	2	11	2	5.04646e+06	4.47034e+06	1
1	1	2007-09-05	01:02:41	117	2	11	2	5.04645e+06	4.47034e+06	1
1	1	2007-09-05	03:00:23	117	2	11	2	5.04634e+06	4.47081e+06	1
1	1	2007-09-05	05:02:22	117	2	11	2	5.04634e+06	4.47082e+06	1
1	1	2007-09-05	07:00:54	117	2	11	2	5.04634e+06	4.47082e+06	1
1	1	2007-09-05	09:00:50	117	2	11	2	5.04634e+06	4.47082e+06	1
1	1	2007-09-05	11:00:16	117	2	11	2	5.04634e+06	4.47083e+06	1
1	1	2007-09-05	13:01:47	117	2	11	2	5.04634e+06	4.47083e+06	1
1	1	2007-09-05	15:00:55	117	2	11	2	5.04635e+06	4.47083e+06	1
1	1	2007-09-05	17:01:27	117	2	11	2	5.04634e+06	4.47083e+06	1
1	1	2007-09-05	19:00:48	117	2	11	2	5.04642e+06	4.47035e+06	1
1	1	2007-09-05	21:00:42	117	2	11	2	5.04644e+06	4.47035e+06	1
1	1	2007-09-05	23:01:51	117	2	11	2	5.04613e+06	4.47017e+06	1
1	1	2007-09-06	01:00:38	118	2	11	2	5.04522e+06	4.46928e+06	1
1	1	2007-09-06	03:00:23	118	2	11	2	5.04456e+06	4.46757e+06	1
1	1	2007-09-06	18:01:41	118	2	11	2	5.04581e+06	4.46713e+06	1
1	1	2007-09-06	20:03:02	118	2	11	2	5.04595e+06	4.46769e+06	1
1	1	2007-09-06	22:01:05	118	2	11	2	5.04643e+06	4.47036e+06	1
1	1	2007-09-07	00:01:19	119	2	11	2	5.04404e+06	4.47163e+06	1
1	1	2007-09-07	02:00:21	119	2	11	2	5.04339e+06	4.47174e+06	1
1	1	2007-09-07	04:02:40	119	2	11	2	5.04344e+06	4.47183e+06	1
1	1	2007-09-07	06:00:42	119	2	11	2	5.04344e+06	4.47182e+06	1
1	1	2007-09-07	08:03:04	119	2	11	2	5.04344e+06	4.47183e+06	1
1	1	2007-09-07	10:03:04	119	2	11	2	5.04344e+06	4.47184e+06	1
1	1	2007-09-07	15:01:21	119	2	11	2	5.04344e+06	4.47184e+06	1
1	1	2007-09-07	17:02:52	119	2	11	2	5.04343e+06	4.47183e+06	1
1	1	2007-09-07	19:00:41	119	2	11	2	5.04378e+06	4.47166e+06	1
1	1	2007-09-07	21:01:42	119	2	11	2	5.04632e+06	4.47027e+06	1
1	1	2007-09-07	23:00:46	119	2	11	2	5.04645e+06	4.47034e+06	1
1	1	2007-09-08	01:01:00	120	2	11	2	5.04697e+06	4.47094e+06	1
1	1	2007-09-08	03:00:45	120	2	11	2	5.04658e+06	4.47101e+06	1
1	1	2007-09-08	06:00:25	120	2	11	2	5.04638e+06	4.47086e+06	1
1	1	2007-09-08	08:00:41	120	2	11	2	5.04635e+06	4.47082e+06	1
1	1	2007-09-08	10:00:25	120	2	11	2	5.04611e+06	4.47147e+06	1
1	1	2007-09-08	12:01:29	120	2	11	2	5.04632e+06	4.47115e+06	1
1	1	2007-09-08	19:00:36	120	2	11	2	5.04694e+06	4.47129e+06	1
1	1	2007-09-08	21:01:12	120	2	11	2	5.04559e+06	4.47514e+06	1
1	1	2007-09-08	23:00:25	120	2	11	2	5.04555e+06	4.47653e+06	1
1	1	2007-09-09	01:00:43	121	2	11	2	5.04783e+06	4.47899e+06	1
1	1	2007-09-09	07:01:24	121	2	11	2	5.05039e+06	4.48268e+06	1
1	1	2007-09-09	12:01:25	121	2	11	2	5.05038e+06	4.48268e+06	1
1	1	2007-09-09	17:01:48	121	2	11	2	5.05038e+06	4.48268e+06	1
1	1	2007-09-09	19:00:54	121	2	11	2	5.05146e+06	4.4836e+06	1
1	1	2007-09-09	21:00:55	121	2	11	2	5.05146e+06	4.48361e+06	1
1	1	2007-09-09	23:00:37	121	2	11	2	5.05136e+06	4.48379e+06	1
1	1	2007-09-10	01:01:18	122	2	11	2	5.05342e+06	4.48593e+06	1
1	1	2007-09-10	03:00:47	122	2	11	2	5.05653e+06	4.48806e+06	1
1	1	2007-09-10	05:00:41	122	2	11	2	5.05673e+06	4.48801e+06	1
1	1	2007-09-10	08:00:48	122	2	11	2	5.05674e+06	4.488e+06	1
1	1	2007-09-10	10:01:23	122	2	11	2	5.05674e+06	4.488e+06	1
1	1	2007-09-10	12:01:41	122	2	11	2	5.05673e+06	4.488e+06	1
1	1	2007-09-10	14:00:48	122	2	11	2	5.05674e+06	4.488e+06	1
1	1	2007-09-10	16:00:12	122	2	11	2	5.05673e+06	4.48801e+06	1
1	1	2007-09-10	18:00:53	122	2	11	2	5.05854e+06	4.49022e+06	1
1	1	2007-09-10	20:00:48	122	2	11	2	5.05932e+06	4.49052e+06	1
1	1	2007-09-10	22:01:34	122	2	11	2	5.06155e+06	4.49299e+06	1
1	1	2007-09-11	00:00:42	123	2	11	2	5.06082e+06	4.49508e+06	1
1	1	2007-09-11	02:00:46	123	2	11	2	5.0609e+06	4.4962e+06	1
1	1	2007-09-11	04:00:16	123	2	11	2	5.0609e+06	4.49621e+06	1
1	1	2007-09-11	06:00:54	123	2	11	2	5.0609e+06	4.49623e+06	1
1	1	2007-09-11	13:01:41	123	2	11	2	5.06089e+06	4.49624e+06	1
1	1	2007-09-11	15:00:48	123	2	11	2	5.06089e+06	4.49624e+06	1
1	1	2007-09-11	17:00:53	123	2	11	2	5.06081e+06	4.49668e+06	1
1	1	2007-09-11	19:00:42	123	2	11	2	5.06258e+06	4.49894e+06	1
1	1	2007-09-11	22:00:42	123	2	11	2	5.06258e+06	4.49895e+06	1
1	1	2007-09-12	00:00:43	124	2	11	2	5.06259e+06	4.49894e+06	1
1	1	2007-09-12	02:00:35	124	2	11	2	5.06259e+06	4.49894e+06	1
1	1	2007-09-12	05:01:55	124	2	11	2	5.0622e+06	4.49929e+06	1
1	1	2007-09-12	07:00:55	124	2	11	2	5.0622e+06	4.4993e+06	1
1	1	2007-09-12	13:02:16	124	2	11	2	5.06218e+06	4.4993e+06	1
1	1	2007-09-12	15:00:48	124	2	11	2	5.0622e+06	4.4993e+06	1
1	1	2007-09-12	17:02:15	124	2	11	2	5.0626e+06	4.49897e+06	1
1	1	2007-09-12	19:00:48	124	2	11	2	5.06253e+06	4.49894e+06	1
1	1	2007-09-12	21:00:23	124	2	11	2	5.06259e+06	4.49895e+06	1
1	1	2007-09-12	23:00:38	124	2	11	2	5.06259e+06	4.49894e+06	1
1	1	2007-09-13	01:00:24	125	2	11	2	5.06257e+06	4.49891e+06	1
1	1	2007-09-13	04:00:42	125	2	11	2	5.06219e+06	4.49931e+06	1
1	1	2007-09-13	06:00:40	125	2	11	2	5.06219e+06	4.49932e+06	1
1	1	2007-09-13	17:01:31	125	2	11	2	5.06255e+06	4.499e+06	1
1	1	2007-09-13	19:01:27	125	2	11	2	5.0626e+06	4.49894e+06	1
1	1	2007-09-13	21:00:45	125	2	11	2	5.06246e+06	4.49898e+06	1
1	1	2007-09-13	23:00:12	125	2	11	2	5.0625e+06	4.49891e+06	1
1	1	2007-09-14	01:02:18	126	2	11	2	5.06251e+06	4.49889e+06	1
1	1	2007-09-14	03:00:55	126	2	11	2	5.0626e+06	4.49894e+06	1
1	1	2007-09-14	13:02:24	126	2	11	2	5.06218e+06	4.49929e+06	1
1	1	2007-09-14	15:00:43	126	2	11	2	5.06218e+06	4.4993e+06	1
1	1	2007-09-14	17:00:51	126	2	11	2	5.06216e+06	4.49931e+06	1
1	1	2007-09-14	19:00:39	126	2	11	2	5.0626e+06	4.49892e+06	1
1	1	2007-09-14	21:00:54	126	2	11	2	5.06255e+06	4.49889e+06	1
1	1	2007-09-14	23:01:12	126	2	11	2	5.06252e+06	4.49888e+06	1
1	1	2007-09-16	00:00:17	127	2	11	2	5.06254e+06	4.49894e+06	1
1	1	2007-09-16	02:00:48	127	2	11	2	5.06261e+06	4.4989e+06	1
1	1	2007-09-16	08:02:20	127	2	11	2	5.06221e+06	4.49929e+06	1
1	1	2007-09-16	17:02:01	127	2	11	2	5.06224e+06	4.49909e+06	1
1	1	2007-09-16	19:00:20	127	2	11	2	5.06254e+06	4.4989e+06	1
1	1	2007-09-16	21:01:13	127	2	11	2	5.06193e+06	4.49879e+06	1
1	1	2007-09-16	23:00:44	127	2	11	2	5.06262e+06	4.49815e+06	1
1	1	2007-09-17	01:01:53	128	2	11	2	5.06279e+06	4.49803e+06	1
1	1	2007-09-17	03:01:08	128	2	11	2	5.06233e+06	4.49822e+06	1
1	1	2007-09-17	05:01:58	128	2	11	2	5.06221e+06	4.4981e+06	1
1	1	2007-09-17	07:01:52	128	2	11	2	5.06218e+06	4.49808e+06	1
1	1	2007-09-17	10:02:01	128	2	11	2	5.06218e+06	4.49807e+06	1
1	1	2007-09-17	12:01:41	128	2	11	2	5.06218e+06	4.49808e+06	1
1	1	2007-09-17	14:03:07	128	2	11	2	5.06218e+06	4.49808e+06	1
1	1	2007-09-17	16:02:12	128	2	11	2	5.06217e+06	4.49807e+06	1
1	1	2007-09-17	18:00:48	128	2	11	2	5.06255e+06	4.49888e+06	1
1	1	2007-09-17	20:00:33	128	2	11	2	5.06258e+06	4.49893e+06	1
1	1	2007-09-17	23:00:09	128	2	11	2	5.06257e+06	4.49892e+06	1
1	1	2007-09-18	01:03:00	129	2	11	2	5.06261e+06	4.49889e+06	1
1	1	2007-09-18	03:01:27	129	2	11	2	5.06239e+06	4.49897e+06	1
1	1	2007-09-18	05:00:42	129	2	11	2	5.06068e+06	4.49715e+06	1
1	1	2007-09-18	07:02:52	129	2	11	2	5.0607e+06	4.49717e+06	1
1	1	2007-09-18	09:00:46	129	2	11	2	5.0607e+06	4.49717e+06	1
1	1	2007-09-18	11:00:34	129	2	11	2	5.06071e+06	4.49716e+06	1
1	1	2007-09-18	14:00:42	129	2	11	2	5.06071e+06	4.49716e+06	1
1	1	2007-09-18	16:00:56	129	2	11	2	5.06071e+06	4.49716e+06	1
1	1	2007-09-18	18:01:12	129	2	11	2	5.06229e+06	4.49592e+06	1
1	1	2007-09-18	20:01:06	129	2	11	2	5.06296e+06	4.49562e+06	1
1	1	2007-09-18	22:00:27	129	2	11	2	5.06378e+06	4.49587e+06	1
1	1	2007-09-19	00:00:42	130	2	11	2	5.06582e+06	4.49314e+06	1
1	1	2007-09-19	02:00:48	130	2	11	2	5.06601e+06	4.49301e+06	1
1	1	2007-09-19	04:00:21	130	2	11	2	5.0661e+06	4.49181e+06	1
1	1	2007-09-19	09:02:18	130	2	11	2	5.06613e+06	4.49179e+06	1
1	1	2007-09-19	11:00:43	130	2	11	2	5.06613e+06	4.49179e+06	1
1	1	2007-09-19	13:00:54	130	2	11	2	5.06613e+06	4.4918e+06	1
1	1	2007-09-19	15:01:02	130	2	11	2	5.06612e+06	4.4918e+06	1
1	1	2007-09-19	17:00:55	130	2	11	2	5.06605e+06	4.49186e+06	1
1	1	2007-09-19	19:00:25	130	2	11	2	5.06597e+06	4.49295e+06	1
1	1	2007-09-19	21:00:19	130	2	11	2	5.06602e+06	4.49296e+06	1
1	1	2007-09-19	23:02:18	130	2	11	2	5.06606e+06	4.49299e+06	1
1	1	2007-09-20	01:00:27	131	2	11	2	5.06602e+06	4.493e+06	1
1	1	2007-09-20	03:00:54	131	2	11	2	5.06607e+06	4.49306e+06	1
1	1	2007-09-20	05:00:31	131	2	11	2	5.06609e+06	4.49313e+06	1
1	1	2007-09-20	08:00:48	131	2	11	2	5.06612e+06	4.49313e+06	1
1	1	2007-09-20	10:01:38	131	2	11	2	5.06611e+06	4.49313e+06	1
1	1	2007-09-20	13:01:24	131	2	11	2	5.06611e+06	4.49314e+06	1
1	1	2007-09-20	15:00:43	131	2	11	2	5.06612e+06	4.49314e+06	1
1	1	2007-09-20	17:00:57	131	2	11	2	5.06611e+06	4.49313e+06	1
1	1	2007-09-20	19:00:27	131	2	11	2	5.06601e+06	4.49304e+06	1
1	1	2007-09-20	21:01:52	131	2	11	2	5.06605e+06	4.493e+06	1
1	1	2007-09-20	23:01:01	131	2	11	2	5.06595e+06	4.49296e+06	1
1	1	2007-09-21	01:00:52	132	2	11	2	5.06595e+06	4.49295e+06	1
1	1	2007-09-21	03:01:12	132	2	11	2	5.06506e+06	4.49208e+06	1
1	1	2007-09-21	10:02:24	132	2	11	2	5.065e+06	4.49205e+06	1
1	1	2007-09-21	12:01:30	132	2	11	2	5.065e+06	4.49206e+06	1
1	1	2007-09-21	14:01:01	132	2	11	2	5.06501e+06	4.49204e+06	1
1	1	2007-09-21	16:01:12	132	2	11	2	5.06499e+06	4.49206e+06	1
1	1	2007-09-21	18:00:30	132	2	11	2	5.06365e+06	4.49109e+06	1
1	1	2007-09-21	20:00:42	132	2	11	2	5.06393e+06	4.48953e+06	1
1	1	2007-09-21	22:00:58	132	2	11	2	5.06458e+06	4.48814e+06	1
1	1	2007-09-22	00:01:07	133	2	11	2	5.06399e+06	4.48557e+06	1
1	1	2007-09-22	02:01:13	133	2	11	2	5.06412e+06	4.48556e+06	1
1	1	2007-09-22	04:00:42	133	2	11	2	5.06151e+06	4.48715e+06	1
1	1	2007-09-22	06:01:17	133	2	11	2	5.0615e+06	4.48715e+06	1
1	1	2007-09-22	08:00:46	133	2	11	2	5.06151e+06	4.48716e+06	1
1	1	2007-09-22	10:01:52	133	2	11	2	5.06151e+06	4.48718e+06	1
1	1	2007-09-22	15:01:24	133	2	11	2	5.06151e+06	4.48718e+06	1
1	1	2007-09-22	17:01:02	133	2	11	2	5.06146e+06	4.48733e+06	1
1	1	2007-09-22	20:00:44	133	2	11	2	5.05933e+06	4.4905e+06	1
1	1	2007-09-22	22:02:05	133	2	11	2	5.05751e+06	4.49238e+06	1
1	1	2007-09-23	00:02:43	134	2	11	2	5.05494e+06	4.49684e+06	1
1	1	2007-09-23	02:00:41	134	2	11	2	5.05307e+06	4.49979e+06	1
1	1	2007-09-23	05:01:16	134	2	11	2	5.05475e+06	4.49985e+06	1
1	1	2007-09-23	07:01:24	134	2	11	2	5.05477e+06	4.49982e+06	1
1	1	2007-09-23	15:01:13	134	2	11	2	5.05477e+06	4.49984e+06	1
1	1	2007-09-23	17:00:50	134	2	11	2	5.05458e+06	4.49973e+06	1
1	1	2007-09-23	20:01:19	134	2	11	2	5.0545e+06	4.4996e+06	1
1	1	2007-09-23	22:01:13	134	2	11	2	5.05448e+06	4.49955e+06	1
1	1	2007-09-24	00:02:45	135	2	11	2	5.0545e+06	4.49962e+06	1
1	1	2007-09-24	02:00:42	135	2	11	2	5.05448e+06	4.49956e+06	1
1	1	2007-09-24	16:01:47	135	2	11	2	5.05451e+06	4.49971e+06	1
1	1	2007-09-24	18:00:42	135	2	11	2	5.05449e+06	4.49954e+06	1
1	1	2007-09-24	20:00:08	135	2	11	2	5.05462e+06	4.49944e+06	1
1	1	2007-09-24	22:00:43	135	2	11	2	5.05463e+06	4.49947e+06	1
1	1	2007-09-25	00:00:54	136	2	11	2	5.05468e+06	4.49948e+06	1
1	1	2007-09-25	02:00:42	136	2	11	2	5.05462e+06	4.49948e+06	1
1	1	2007-09-25	04:00:26	136	2	11	2	5.05462e+06	4.49974e+06	1
1	1	2007-09-25	16:01:24	136	2	11	2	5.05461e+06	4.49974e+06	1
1	1	2007-09-25	18:00:17	136	2	11	2	5.0546e+06	4.4995e+06	1
1	1	2007-09-25	20:00:45	136	2	11	2	5.05462e+06	4.49947e+06	1
1	1	2007-09-25	22:00:42	136	2	11	2	5.05461e+06	4.49944e+06	1
1	1	2007-09-26	00:00:15	137	2	11	2	5.05463e+06	4.49948e+06	1
1	1	2007-09-26	03:01:15	137	2	11	2	5.05477e+06	4.49984e+06	1
1	1	2007-09-26	05:00:43	137	2	11	2	5.05478e+06	4.49982e+06	1
1	1	2007-09-26	07:00:49	137	2	11	2	5.05477e+06	4.49982e+06	1
1	1	2007-09-26	11:02:17	137	2	11	2	5.05476e+06	4.49982e+06	1
1	1	2007-09-26	14:01:42	137	2	11	2	5.05477e+06	4.49982e+06	1
1	1	2007-09-26	16:01:31	137	2	11	2	5.05476e+06	4.49982e+06	1
1	1	2007-09-26	18:01:56	137	2	11	2	5.05183e+06	4.50158e+06	1
1	1	2007-09-26	20:00:29	137	2	11	2	5.05171e+06	4.50182e+06	1
1	1	2007-09-26	22:00:24	137	2	11	2	5.05142e+06	4.50147e+06	1
1	1	2007-09-27	00:00:54	138	2	11	2	5.05143e+06	4.50147e+06	1
1	1	2007-09-27	02:03:03	138	2	11	2	5.05139e+06	4.50088e+06	1
1	1	2007-09-27	05:00:24	138	2	11	2	5.05147e+06	4.50052e+06	1
1	1	2007-09-27	07:00:25	138	2	11	2	5.05146e+06	4.50052e+06	1
1	1	2007-09-27	09:00:55	138	2	11	2	5.05147e+06	4.50053e+06	1
1	1	2007-09-27	11:02:22	138	2	11	2	5.05147e+06	4.50053e+06	1
1	1	2007-09-27	13:00:25	138	2	11	2	5.05147e+06	4.50052e+06	1
1	1	2007-09-27	15:03:00	138	2	11	2	5.05146e+06	4.50052e+06	1
1	1	2007-09-27	17:00:44	138	2	11	2	5.05149e+06	4.5014e+06	1
1	1	2007-09-27	19:00:41	138	2	11	2	5.05173e+06	4.50173e+06	1
1	1	2007-09-27	21:00:24	138	2	11	2	5.05174e+06	4.50175e+06	1
1	1	2007-09-27	23:01:11	138	2	11	2	5.05183e+06	4.50156e+06	1
1	1	2007-09-28	01:00:24	139	2	11	2	5.05164e+06	4.50164e+06	1
1	1	2007-09-28	03:00:42	139	2	11	2	5.05201e+06	4.50102e+06	1
1	1	2007-09-28	05:00:43	139	2	11	2	5.05225e+06	4.50101e+06	1
1	1	2007-09-28	07:00:48	139	2	11	2	5.05225e+06	4.50101e+06	1
1	1	2007-09-28	14:00:16	139	2	11	2	5.05224e+06	4.50098e+06	1
1	1	2007-09-28	16:01:54	139	2	11	2	5.05222e+06	4.50099e+06	1
1	1	2007-09-28	18:01:14	139	2	11	2	5.05356e+06	4.49993e+06	1
1	1	2007-09-28	20:00:48	139	2	11	2	5.05484e+06	4.49924e+06	1
1	1	2007-09-28	22:01:48	139	2	11	2	5.05745e+06	4.49932e+06	1
1	1	2007-09-29	00:00:51	140	2	11	2	5.06149e+06	4.4991e+06	1
1	1	2007-09-29	02:00:48	140	2	11	2	5.0626e+06	4.49892e+06	1
1	1	2007-09-29	04:01:24	140	2	11	2	5.06219e+06	4.49928e+06	1
1	1	2007-09-29	06:00:24	140	2	11	2	5.06218e+06	4.49928e+06	1
1	1	2007-09-29	08:01:22	140	2	11	2	5.06218e+06	4.49929e+06	1
1	1	2007-09-29	11:01:48	140	2	11	2	5.06213e+06	4.49929e+06	1
1	1	2007-09-29	13:00:54	140	2	11	2	5.06209e+06	4.49928e+06	1
1	1	2007-09-29	15:01:00	140	2	11	2	5.06208e+06	4.49928e+06	1
1	1	2007-09-29	17:00:42	140	2	11	2	5.06245e+06	4.49893e+06	1
1	1	2007-09-29	19:00:41	140	2	11	2	5.06261e+06	4.49892e+06	1
1	1	2007-09-29	21:00:51	140	2	11	2	5.0626e+06	4.49893e+06	1
1	1	2007-09-29	23:00:42	140	2	11	2	5.06254e+06	4.49894e+06	1
1	1	2007-09-30	01:00:46	141	2	11	2	5.0626e+06	4.49887e+06	1
1	1	2007-09-30	03:01:08	141	2	11	2	5.06147e+06	4.49778e+06	1
1	1	2007-09-30	05:00:42	141	2	11	2	5.06073e+06	4.49723e+06	1
1	1	2007-09-30	07:00:27	141	2	11	2	5.06073e+06	4.49724e+06	1
1	1	2007-09-30	09:01:04	141	2	11	2	5.06072e+06	4.49722e+06	1
1	1	2007-09-30	11:02:12	141	2	11	2	5.06073e+06	4.49723e+06	1
1	1	2007-09-30	13:02:37	141	2	11	2	5.06074e+06	4.49724e+06	1
1	1	2007-09-30	15:01:15	141	2	11	2	5.06074e+06	4.49723e+06	1
1	1	2007-09-30	17:00:41	141	2	11	2	5.06105e+06	4.49668e+06	1
1	1	2007-09-30	19:00:27	141	2	11	2	5.06086e+06	4.49513e+06	1
1	1	2007-09-30	21:00:24	141	2	11	2	5.06083e+06	4.4951e+06	1
1	1	2009-05-13	00:01:38	171	1	13	2	5.04632e+06	4.47019e+06	1
1	1	2009-05-13	02:00:42	171	1	13	2	5.04632e+06	4.4702e+06	1
1	1	2009-05-13	04:00:42	171	1	13	2	5.0463e+06	4.47011e+06	1
1	1	2009-05-13	06:00:42	171	1	13	2	5.04632e+06	4.47001e+06	1
1	1	2009-05-13	08:00:48	171	1	13	2	5.04631e+06	4.47e+06	1
1	1	2009-05-13	10:01:17	171	1	13	2	5.04631e+06	4.47001e+06	1
1	1	2009-05-13	12:00:53	171	1	13	2	5.04633e+06	4.47e+06	1
1	1	2009-05-13	14:00:47	171	1	13	2	5.04585e+06	4.47009e+06	1
1	1	2009-05-13	16:00:43	171	1	13	2	5.04545e+06	4.47013e+06	1
1	1	2009-05-13	18:00:26	171	1	13	2	5.04542e+06	4.47013e+06	1
1	1	2009-05-13	20:00:57	171	1	13	2	5.04545e+06	4.47009e+06	1
1	1	2009-05-13	22:00:07	171	1	13	2	5.04555e+06	4.47e+06	1
1	1	2009-05-14	00:00:37	172	1	13	2	5.04636e+06	4.47026e+06	1
1	1	2009-05-14	02:00:44	172	1	13	2	5.04804e+06	4.47022e+06	1
1	1	2009-05-14	04:00:36	172	1	13	2	5.04817e+06	4.46997e+06	1
1	1	2009-05-14	06:01:04	172	1	13	2	5.04875e+06	4.47029e+06	1
1	1	2009-05-14	08:00:54	172	1	13	2	5.04875e+06	4.47028e+06	1
1	1	2009-05-14	10:01:48	172	1	13	2	5.04876e+06	4.47028e+06	1
1	1	2009-05-14	12:00:53	172	1	13	2	5.04877e+06	4.47027e+06	1
1	1	2009-05-14	14:00:24	172	1	13	2	5.0488e+06	4.47026e+06	1
1	1	2009-05-14	16:01:48	172	1	13	2	5.04879e+06	4.47026e+06	1
1	1	2009-05-14	18:00:53	172	1	13	2	5.04879e+06	4.47025e+06	1
2	0	2005-05-06	04:52:50	177	1	5	4	5.22911e+06	4.90739e+06	1
2	0	2005-05-06	06:53:08	177	1	5	4	5.22918e+06	4.90737e+06	1
2	0	2005-05-06	08:54:07	177	1	5	4	5.22972e+06	4.90736e+06	1
2	0	2005-05-06	10:53:05	177	1	5	4	5.22905e+06	4.90692e+06	1
2	0	2005-05-06	13:53:44	177	1	5	4	5.22631e+06	4.90505e+06	1
2	0	2005-05-06	15:54:14	177	1	5	4	5.22418e+06	4.90355e+06	1
2	0	2005-05-06	17:53:50	177	1	5	4	5.22411e+06	4.9035e+06	1
2	0	2005-05-06	19:54:14	177	1	5	4	5.2241e+06	4.90351e+06	1
2	0	2005-05-06	22:54:20	177	1	5	4	5.2241e+06	4.90352e+06	1
2	0	2005-05-07	00:54:50	178	1	5	4	5.2241e+06	4.90352e+06	1
2	0	2005-05-07	02:54:38	178	1	5	4	5.22409e+06	4.90349e+06	1
2	0	2005-05-07	04:55:38	178	1	5	4	5.2241e+06	4.90353e+06	1
2	0	2005-05-07	06:55:08	178	1	5	4	5.22408e+06	4.90347e+06	1
2	0	2005-05-07	08:56:39	178	1	5	4	5.22423e+06	4.90238e+06	1
2	0	2005-05-07	13:57:08	178	1	5	4	5.22358e+06	4.90053e+06	1
2	0	2005-05-07	16:56:28	178	1	5	4	5.21919e+06	4.90117e+06	1
2	0	2005-05-07	18:56:51	178	1	5	4	5.21888e+06	4.90093e+06	1
2	0	2005-05-07	20:56:38	178	1	5	4	5.21889e+06	4.9009e+06	1
2	0	2005-05-07	22:57:20	178	1	5	4	5.21761e+06	4.90027e+06	1
2	0	2005-05-08	00:57:38	179	1	5	4	5.21793e+06	4.90048e+06	1
2	0	2005-05-08	02:57:26	179	1	5	4	5.21794e+06	4.90048e+06	1
2	0	2005-05-08	04:58:14	179	1	5	4	5.21794e+06	4.90048e+06	1
2	0	2005-05-08	06:58:20	179	1	5	4	5.21834e+06	4.90122e+06	1
2	0	2005-05-08	08:58:38	179	1	5	4	5.21873e+06	4.90143e+06	1
2	0	2005-05-08	10:58:50	179	1	5	4	5.21874e+06	4.90143e+06	1
2	0	2005-05-08	12:59:08	179	1	5	4	5.21873e+06	4.90143e+06	1
2	0	2005-05-08	15:58:50	179	1	5	4	5.21894e+06	4.90145e+06	1
2	0	2005-05-08	17:59:20	179	1	5	4	5.21794e+06	4.90048e+06	1
2	0	2005-05-08	19:59:38	179	1	5	4	5.21794e+06	4.90048e+06	1
2	0	2005-05-08	21:59:20	179	1	5	4	5.21794e+06	4.90049e+06	1
2	0	2005-05-08	23:59:15	179	1	5	4	5.21794e+06	4.90048e+06	1
2	0	2005-05-09	02:59:44	180	1	5	4	5.21794e+06	4.90048e+06	1
2	0	2005-05-09	05:00:50	180	1	5	4	5.21884e+06	4.90091e+06	1
2	0	2005-05-09	10:02:33	180	1	5	4	5.21883e+06	4.90092e+06	1
2	0	2005-05-09	12:01:50	180	1	5	4	5.21884e+06	4.90091e+06	1
2	0	2005-05-09	20:02:50	180	1	5	4	5.21884e+06	4.90091e+06	1
2	0	2005-05-09	22:03:44	180	1	5	4	5.21794e+06	4.90047e+06	1
2	0	2005-05-10	00:03:38	181	1	5	4	5.21794e+06	4.90048e+06	1
2	0	2005-05-10	02:03:50	181	1	5	4	5.21884e+06	4.90091e+06	1
2	0	2005-05-10	05:04:37	181	1	5	4	5.21885e+06	4.90092e+06	1
2	0	2005-05-10	08:03:45	181	1	5	4	5.2189e+06	4.90088e+06	1
2	0	2005-05-10	11:04:44	181	1	5	4	5.21885e+06	4.90093e+06	1
2	0	2005-05-10	13:04:50	181	1	5	4	5.21883e+06	4.90093e+06	1
2	0	2005-05-10	15:06:11	181	1	5	4	5.21889e+06	4.90095e+06	1
2	0	2005-05-10	17:06:15	181	1	5	4	5.21884e+06	4.90093e+06	1
2	0	2005-05-10	19:06:20	181	1	5	4	5.21888e+06	4.90085e+06	1
2	0	2005-05-10	21:05:38	181	1	5	4	5.21794e+06	4.90048e+06	1
2	0	2005-05-11	11:09:20	182	1	5	4	5.21884e+06	4.9009e+06	1
2	0	2005-05-11	13:09:44	182	1	5	4	5.21884e+06	4.90093e+06	1
2	0	2005-05-11	15:10:15	182	1	5	4	5.21884e+06	4.90092e+06	1
2	0	2005-05-11	17:09:50	182	1	5	4	5.21882e+06	4.90094e+06	1
2	0	2005-05-11	19:10:14	182	1	5	4	5.21795e+06	4.90093e+06	1
2	0	2005-05-11	21:10:20	182	1	5	4	5.21794e+06	4.90047e+06	1
2	0	2005-05-12	04:11:29	183	1	5	4	5.21885e+06	4.90093e+06	1
2	0	2005-05-12	09:12:20	183	1	5	4	5.21884e+06	4.90093e+06	1
2	0	2005-05-12	11:12:51	183	1	5	4	5.21885e+06	4.90094e+06	1
2	0	2005-05-12	13:12:34	183	1	5	4	5.21883e+06	4.9009e+06	1
2	0	2005-05-12	20:13:44	183	1	5	4	5.21794e+06	4.90047e+06	1
2	0	2005-05-12	23:14:14	183	1	5	4	5.21794e+06	4.90048e+06	1
2	0	2005-05-13	01:14:50	184	1	5	4	5.21885e+06	4.90093e+06	1
2	0	2005-05-13	03:14:50	184	1	5	4	5.21884e+06	4.90092e+06	1
2	0	2005-05-13	06:15:20	184	1	5	4	5.21883e+06	4.90093e+06	1
2	0	2005-05-13	08:16:02	184	1	5	4	5.21883e+06	4.90094e+06	1
2	0	2005-05-13	10:15:20	184	1	5	4	5.21885e+06	4.90092e+06	1
2	0	2005-05-13	12:15:20	184	1	5	4	5.21884e+06	4.90093e+06	1
2	0	2005-05-13	14:15:50	184	1	5	4	5.21885e+06	4.90092e+06	1
2	0	2005-05-13	17:16:14	184	1	5	4	5.21883e+06	4.90094e+06	1
2	0	2005-05-13	19:16:25	184	1	5	4	5.21731e+06	4.90117e+06	1
2	0	2005-05-13	21:16:53	184	1	5	4	5.21794e+06	4.90048e+06	1
2	0	2005-05-13	23:16:50	184	1	5	4	5.21794e+06	4.90047e+06	1
2	0	2005-05-14	01:16:39	185	1	5	4	5.21918e+06	4.9007e+06	1
2	0	2005-05-14	03:16:57	185	1	5	4	5.22194e+06	4.90241e+06	1
2	0	2005-05-14	10:18:50	185	1	5	4	5.22219e+06	4.90243e+06	1
2	0	2005-05-14	12:19:07	185	1	5	4	5.2224e+06	4.90227e+06	1
2	0	2005-05-14	18:20:20	185	1	5	4	5.22531e+06	4.90193e+06	1
2	0	2005-05-14	20:20:14	185	1	5	4	5.22326e+06	4.90002e+06	1
2	0	2005-05-14	22:20:50	185	1	5	4	5.21804e+06	4.90047e+06	1
2	0	2005-05-15	00:20:50	186	1	5	4	5.21875e+06	4.90143e+06	1
2	0	2005-05-15	06:22:08	186	1	5	4	5.21906e+06	4.90318e+06	1
2	0	2005-05-15	08:22:38	186	1	5	4	5.21905e+06	4.90318e+06	1
2	0	2005-05-15	10:22:21	186	1	5	4	5.21905e+06	4.90318e+06	1
2	0	2005-05-15	12:21:56	186	1	5	4	5.21904e+06	4.90323e+06	1
2	0	2005-05-15	18:23:50	186	1	5	4	5.21863e+06	4.90316e+06	1
2	0	2005-05-15	21:23:33	186	1	5	4	5.21608e+06	4.89991e+06	1
2	0	2005-05-15	23:24:15	186	1	5	4	5.21609e+06	4.8999e+06	1
2	0	2005-05-16	01:23:56	187	1	5	4	5.21691e+06	4.90082e+06	1
2	0	2005-05-16	03:24:26	187	1	5	4	5.22029e+06	4.90217e+06	1
2	0	2005-05-16	05:24:52	187	1	5	4	5.2242e+06	4.90339e+06	1
2	0	2005-05-16	08:24:45	187	1	5	4	5.22739e+06	4.90288e+06	1
2	0	2005-05-16	10:24:50	187	1	5	4	5.2274e+06	4.9029e+06	1
2	0	2005-05-16	15:26:09	187	1	5	4	5.22741e+06	4.90288e+06	1
2	0	2005-05-16	17:26:20	187	1	5	4	5.22739e+06	4.90295e+06	1
2	0	2005-05-16	19:26:20	187	1	5	4	5.23018e+06	4.90298e+06	1
2	0	2005-05-16	21:25:56	187	1	5	4	5.23282e+06	4.90549e+06	1
2	0	2005-05-16	23:27:22	187	1	5	4	5.23276e+06	4.90779e+06	1
2	0	2005-05-18	00:30:56	188	1	5	4	5.23759e+06	4.91091e+06	1
2	0	2005-05-18	02:32:14	188	1	5	4	5.23755e+06	4.90996e+06	1
2	0	2005-05-18	05:35:21	188	1	5	4	5.23499e+06	4.90515e+06	1
2	0	2005-05-18	08:36:20	188	1	5	4	5.22902e+06	4.90087e+06	1
2	0	2005-05-18	10:35:51	188	1	5	4	5.22406e+06	4.89906e+06	1
2	0	2005-05-18	13:35:33	188	1	5	4	5.22104e+06	4.89776e+06	1
2	0	2005-05-18	15:37:08	188	1	5	4	5.21725e+06	4.89647e+06	1
2	0	2005-05-18	21:37:39	188	1	5	4	5.21638e+06	4.89584e+06	1
2	0	2005-05-18	23:37:44	188	1	5	4	5.21657e+06	4.89568e+06	1
2	0	2005-05-19	02:37:32	189	1	5	4	5.2184e+06	4.89426e+06	1
2	0	2005-05-19	04:38:40	189	1	5	4	5.22032e+06	4.89449e+06	1
2	0	2005-05-19	06:38:38	189	1	5	4	5.22207e+06	4.89445e+06	1
2	0	2005-05-19	09:38:51	189	1	5	4	5.22207e+06	4.89445e+06	1
2	0	2005-05-19	11:39:08	189	1	5	4	5.22208e+06	4.89447e+06	1
2	0	2005-05-19	13:40:20	189	1	5	4	5.22224e+06	4.89447e+06	1
2	0	2005-05-19	15:39:20	189	1	5	4	5.22306e+06	4.89427e+06	1
2	0	2005-05-19	18:39:44	189	1	5	4	5.22305e+06	4.89429e+06	1
2	0	2005-05-19	20:39:54	189	1	5	4	5.22306e+06	4.89429e+06	1
2	0	2005-05-19	23:39:50	189	1	5	4	5.22408e+06	4.89376e+06	1
2	0	2005-05-20	01:40:10	190	1	5	4	5.22742e+06	4.89034e+06	1
2	0	2005-05-20	04:40:38	190	1	5	4	5.22584e+06	4.88649e+06	1
2	0	2005-05-20	06:40:44	190	1	5	4	5.22715e+06	4.88513e+06	1
2	0	2005-05-20	08:41:44	190	1	5	4	5.22703e+06	4.88508e+06	1
2	0	2005-05-20	10:41:50	190	1	5	4	5.22704e+06	4.88507e+06	1
2	0	2005-05-20	12:42:20	190	1	5	4	5.22704e+06	4.88506e+06	1
2	0	2005-05-20	15:43:20	190	1	5	4	5.22705e+06	4.88509e+06	1
2	0	2005-05-20	17:42:50	190	1	5	4	5.22614e+06	4.8837e+06	1
2	0	2005-05-20	19:43:39	190	1	5	4	5.22442e+06	4.88312e+06	1
2	0	2005-05-20	21:42:44	190	1	5	4	5.22223e+06	4.88284e+06	1
2	0	2005-05-20	23:43:08	190	1	5	4	5.22347e+06	4.88411e+06	1
2	0	2005-05-21	01:42:45	191	1	5	4	5.22234e+06	4.88496e+06	1
2	0	2005-05-21	03:43:44	191	1	5	4	5.22185e+06	4.88446e+06	1
2	0	2005-05-21	05:43:50	191	1	5	4	5.22167e+06	4.88445e+06	1
2	0	2005-05-21	07:43:50	191	1	5	4	5.22276e+06	4.88488e+06	1
2	0	2005-05-21	09:44:08	191	1	5	4	5.22386e+06	4.88489e+06	1
2	0	2005-05-21	11:44:50	191	1	5	4	5.22391e+06	4.88493e+06	1
2	0	2005-05-21	13:45:20	191	1	5	4	5.22391e+06	4.88494e+06	1
2	0	2005-05-21	15:44:51	191	1	5	4	5.22394e+06	4.88494e+06	1
2	0	2005-05-21	17:44:39	191	1	5	4	5.22387e+06	4.88501e+06	1
2	0	2005-05-21	20:45:14	191	1	5	4	5.2232e+06	4.8856e+06	1
2	0	2005-05-21	22:46:20	191	1	5	4	5.22022e+06	4.88559e+06	1
2	0	2005-05-22	00:46:57	192	1	5	4	5.22023e+06	4.88564e+06	1
2	0	2005-05-22	03:46:38	192	1	5	4	5.22024e+06	4.8856e+06	1
2	0	2005-05-22	05:46:50	192	1	5	4	5.22025e+06	4.88559e+06	1
2	0	2005-05-22	08:47:20	192	1	5	4	5.22042e+06	4.88602e+06	1
2	0	2005-05-22	11:47:14	192	1	5	4	5.22042e+06	4.88603e+06	1
2	0	2005-05-22	13:48:14	192	1	5	4	5.22013e+06	4.88571e+06	1
2	0	2005-05-22	15:48:50	192	1	5	4	5.21989e+06	4.88713e+06	1
2	0	2005-05-22	17:49:29	192	1	5	4	5.22178e+06	4.88755e+06	1
2	0	2005-05-22	21:49:20	192	1	5	4	5.22177e+06	4.88755e+06	1
2	0	2005-05-22	23:49:39	192	1	5	4	5.22177e+06	4.88754e+06	1
2	0	2005-05-23	01:49:50	193	1	5	4	5.22364e+06	4.88733e+06	1
2	0	2005-05-23	03:50:38	193	1	5	4	5.22409e+06	4.8872e+06	1
2	0	2005-05-23	05:50:02	193	1	5	4	5.22613e+06	4.88724e+06	1
2	0	2005-05-23	07:49:44	193	1	5	4	5.22864e+06	4.88799e+06	1
2	0	2005-05-23	09:50:02	193	1	5	4	5.22819e+06	4.88813e+06	1
2	0	2005-05-23	11:51:08	193	1	5	4	5.2282e+06	4.88814e+06	1
2	0	2005-05-23	13:51:20	193	1	5	4	5.2282e+06	4.88813e+06	1
2	0	2005-05-23	15:51:08	193	1	5	4	5.22894e+06	4.88984e+06	1
2	0	2005-05-23	17:51:50	193	1	5	4	5.2311e+06	4.89225e+06	1
2	0	2005-05-23	20:52:14	193	1	5	4	5.22468e+06	4.89464e+06	1
2	0	2005-05-23	22:52:20	193	1	5	4	5.2205e+06	4.89475e+06	1
2	0	2005-05-24	00:52:03	194	1	5	4	5.2205e+06	4.89475e+06	1
2	0	2005-05-24	02:52:50	194	1	5	4	5.2205e+06	4.89475e+06	1
2	0	2005-05-24	04:52:50	194	1	5	4	5.2205e+06	4.89475e+06	1
2	0	2005-05-24	06:53:20	194	1	5	4	5.2205e+06	4.89475e+06	1
2	0	2005-05-24	08:54:12	194	1	5	4	5.22058e+06	4.89475e+06	1
2	0	2005-05-24	11:53:38	194	1	5	4	5.2206e+06	4.89485e+06	1
2	0	2005-05-24	13:54:03	194	1	5	4	5.22059e+06	4.89488e+06	1
2	0	2005-05-24	15:53:50	194	1	5	4	5.22057e+06	4.89486e+06	1
2	0	2005-05-24	17:53:27	194	1	5	4	5.22049e+06	4.8948e+06	1
2	0	2005-05-24	19:54:39	194	1	5	4	5.21994e+06	4.89501e+06	1
2	0	2005-05-24	21:54:15	194	1	5	4	5.21993e+06	4.895e+06	1
2	0	2005-05-25	03:55:20	195	1	5	4	5.22049e+06	4.89477e+06	1
2	0	2005-05-25	05:55:38	195	1	5	4	5.22105e+06	4.89501e+06	1
2	0	2005-05-25	07:55:44	195	1	5	4	5.22105e+06	4.89505e+06	1
2	0	2005-05-25	09:55:09	195	1	5	4	5.22105e+06	4.89502e+06	1
2	0	2005-05-25	11:56:15	195	1	5	4	5.22106e+06	4.89502e+06	1
2	0	2005-05-25	13:55:44	195	1	5	4	5.22105e+06	4.89502e+06	1
2	0	2005-05-25	15:56:50	195	1	5	4	5.22105e+06	4.89504e+06	1
2	0	2005-05-25	17:56:50	195	1	5	4	5.22115e+06	4.89498e+06	1
2	0	2005-05-25	19:57:08	195	1	5	4	5.22111e+06	4.89424e+06	1
2	0	2005-05-25	21:57:08	195	1	5	4	5.21957e+06	4.89433e+06	1
2	0	2005-05-25	23:57:20	195	1	5	4	5.21861e+06	4.8944e+06	1
2	0	2005-05-26	01:57:22	196	1	5	4	5.21857e+06	4.89446e+06	1
2	0	2005-05-26	03:56:56	196	1	5	4	5.21857e+06	4.89446e+06	1
2	0	2005-05-26	05:57:14	196	1	5	4	5.21893e+06	4.89468e+06	1
2	0	2005-05-26	16:59:50	196	1	5	4	5.21893e+06	4.89459e+06	1
2	0	2005-05-26	18:59:27	196	1	5	4	5.21894e+06	4.89463e+06	1
2	0	2005-05-26	21:00:14	196	1	5	4	5.2175e+06	4.89497e+06	1
2	0	2005-05-26	23:00:06	196	1	5	4	5.21696e+06	4.89548e+06	1
2	0	2005-05-27	02:00:03	197	1	5	4	5.21984e+06	4.89583e+06	1
2	0	2005-05-27	04:00:39	197	1	5	4	5.21984e+06	4.89638e+06	1
2	0	2005-05-27	06:01:08	197	1	5	4	5.21997e+06	4.89643e+06	1
2	0	2005-05-27	08:00:39	197	1	5	4	5.21997e+06	4.89643e+06	1
2	0	2005-05-27	10:01:21	197	1	5	4	5.21997e+06	4.89642e+06	1
2	0	2005-05-27	12:01:38	197	1	5	4	5.21996e+06	4.89644e+06	1
2	0	2005-05-27	14:02:20	197	1	5	4	5.21997e+06	4.89643e+06	1
2	0	2005-05-27	16:02:42	197	1	5	4	5.21995e+06	4.89643e+06	1
2	0	2005-05-27	18:01:26	197	1	5	4	5.21945e+06	4.89637e+06	1
2	0	2005-05-27	20:01:44	197	1	5	4	5.21763e+06	4.89707e+06	1
2	0	2005-05-27	22:02:20	197	1	5	4	5.2171e+06	4.89732e+06	1
2	0	2005-05-28	00:02:21	198	1	5	4	5.2171e+06	4.89731e+06	1
2	0	2005-05-28	02:02:21	198	1	5	4	5.21695e+06	4.89776e+06	1
2	0	2005-05-28	04:03:59	198	1	5	4	5.21617e+06	4.89751e+06	1
2	0	2005-05-28	06:03:20	198	1	5	4	5.21658e+06	4.8981e+06	1
2	0	2005-05-28	08:03:18	198	1	5	4	5.21654e+06	4.89822e+06	1
2	0	2005-05-28	10:03:44	198	1	5	4	5.21656e+06	4.8982e+06	1
2	0	2005-05-28	12:03:44	198	1	5	4	5.21655e+06	4.8982e+06	1
2	0	2005-05-28	14:03:50	198	1	5	4	5.21654e+06	4.8982e+06	1
2	0	2005-05-28	16:03:50	198	1	5	4	5.21654e+06	4.8982e+06	1
2	0	2005-05-28	18:03:33	198	1	5	4	5.21648e+06	4.89819e+06	1
2	0	2005-05-28	21:04:19	198	1	5	4	5.21476e+06	4.8991e+06	1
2	0	2005-05-28	23:04:44	198	1	5	4	5.2153e+06	4.90162e+06	1
2	0	2005-05-29	01:04:51	199	1	5	4	5.21542e+06	4.90163e+06	1
2	0	2005-05-29	03:04:09	199	1	5	4	5.21539e+06	4.90166e+06	1
2	0	2005-05-29	05:04:51	199	1	5	4	5.21548e+06	4.90164e+06	1
2	0	2005-05-29	07:04:52	199	1	5	4	5.2155e+06	4.90168e+06	1
2	0	2005-05-29	09:04:50	199	1	5	4	5.21553e+06	4.90172e+06	1
2	0	2005-05-29	11:04:26	199	1	5	4	5.21553e+06	4.90171e+06	1
2	0	2005-05-29	13:05:20	199	1	5	4	5.21553e+06	4.90174e+06	1
2	0	2005-05-29	15:05:20	199	1	5	4	5.21553e+06	4.90172e+06	1
2	0	2005-05-29	18:05:21	199	1	5	4	5.2154e+06	4.90158e+06	1
2	0	2005-05-29	20:06:10	199	1	5	4	5.21541e+06	4.90163e+06	1
2	0	2005-05-29	22:05:32	199	1	5	4	5.21539e+06	4.90167e+06	1
2	0	2005-05-30	01:06:08	200	1	5	4	5.21851e+06	4.90268e+06	1
2	0	2005-05-30	03:07:50	200	1	5	4	5.22327e+06	4.90165e+06	1
2	0	2005-05-30	06:06:55	200	1	5	4	5.22501e+06	4.90092e+06	1
2	0	2005-05-30	08:07:21	200	1	5	4	5.22798e+06	4.90121e+06	1
2	0	2005-05-30	10:07:44	200	1	5	4	5.229e+06	4.90106e+06	1
2	0	2005-05-30	12:07:32	200	1	5	4	5.23248e+06	4.90088e+06	1
2	0	2005-05-30	14:08:16	200	1	5	4	5.23716e+06	4.90075e+06	1
3	0	2008-07-11	00:00:39	201	1	8	4	5.30116e+06	4.71637e+06	1
3	0	2008-07-11	02:00:59	201	1	8	4	5.30183e+06	4.71653e+06	1
3	0	2008-07-11	04:01:45	201	1	8	4	5.30185e+06	4.71651e+06	1
3	0	2008-07-11	06:01:43	201	1	8	4	5.30196e+06	4.71621e+06	1
3	0	2008-07-11	08:00:42	201	1	8	4	5.30197e+06	4.71622e+06	1
3	0	2008-07-11	10:01:41	201	1	8	4	5.30192e+06	4.7162e+06	1
3	0	2008-07-11	12:00:58	201	1	8	4	5.30192e+06	4.71621e+06	1
3	0	2008-07-11	14:01:58	201	1	8	4	5.30192e+06	4.71621e+06	1
3	0	2008-07-11	16:02:10	201	1	8	4	5.30194e+06	4.71628e+06	1
3	0	2008-07-11	18:00:53	201	1	8	4	5.30232e+06	4.71602e+06	1
3	0	2008-07-11	20:00:15	201	1	8	4	5.30186e+06	4.71672e+06	1
3	0	2008-07-11	22:00:25	201	1	8	4	5.3011e+06	4.71641e+06	1
3	0	2008-07-12	00:00:06	202	1	8	4	5.30366e+06	4.71663e+06	1
3	0	2008-07-12	02:01:52	202	1	8	4	5.30405e+06	4.71579e+06	1
3	0	2008-07-12	04:00:59	202	1	8	4	5.3041e+06	4.71578e+06	1
3	0	2008-07-12	06:02:22	202	1	8	4	5.30408e+06	4.71578e+06	1
3	0	2008-07-12	08:00:48	202	1	8	4	5.30412e+06	4.71576e+06	1
3	0	2008-07-12	10:00:53	202	1	8	4	5.30405e+06	4.71575e+06	1
3	0	2008-07-12	12:03:04	202	1	8	4	5.30407e+06	4.71574e+06	1
3	0	2008-07-12	14:01:01	202	1	8	4	5.30407e+06	4.71572e+06	1
3	0	2008-07-12	16:00:55	202	1	8	4	5.30408e+06	4.71572e+06	1
3	0	2008-07-12	18:00:54	202	1	8	4	5.30353e+06	4.71539e+06	1
3	0	2008-07-12	20:00:56	202	1	8	4	5.30117e+06	4.71649e+06	1
3	0	2008-07-12	22:00:34	202	1	8	4	5.3011e+06	4.7164e+06	1
3	0	2008-07-13	00:00:14	203	1	8	4	5.30083e+06	4.71662e+06	1
3	0	2008-07-13	02:01:18	203	1	8	4	5.30004e+06	4.71693e+06	1
3	0	2008-07-13	04:00:53	203	1	8	4	5.29888e+06	4.71751e+06	1
3	0	2008-07-13	06:02:54	203	1	8	4	5.29887e+06	4.7175e+06	1
3	0	2008-07-13	08:00:18	203	1	8	4	5.29881e+06	4.71742e+06	1
3	0	2008-07-13	10:00:56	203	1	8	4	5.2988e+06	4.71743e+06	1
3	0	2008-07-13	12:02:45	203	1	8	4	5.29877e+06	4.71742e+06	1
3	0	2008-07-13	14:00:53	203	1	8	4	5.29879e+06	4.71742e+06	1
3	0	2008-07-13	16:01:24	203	1	8	4	5.29878e+06	4.71744e+06	1
3	0	2008-07-13	18:01:21	203	1	8	4	5.29975e+06	4.71736e+06	1
3	0	2008-07-13	20:00:38	203	1	8	4	5.30115e+06	4.71646e+06	1
3	0	2008-07-13	22:02:01	203	1	8	4	5.30267e+06	4.71672e+06	1
3	0	2008-07-14	00:00:16	204	1	8	4	5.30416e+06	4.7138e+06	1
3	0	2008-07-14	02:00:39	204	1	8	4	5.30653e+06	4.71227e+06	1
3	0	2008-07-14	04:03:08	204	1	8	4	5.30705e+06	4.71139e+06	1
3	0	2008-07-14	07:00:43	204	1	8	4	5.30703e+06	4.71139e+06	1
3	0	2008-07-14	09:00:53	204	1	8	4	5.30705e+06	4.71139e+06	1
3	0	2008-07-14	11:01:09	204	1	8	4	5.30704e+06	4.71142e+06	1
3	0	2008-07-14	13:02:56	204	1	8	4	5.30704e+06	4.7114e+06	1
3	0	2008-07-14	15:01:08	204	1	8	4	5.30705e+06	4.71138e+06	1
3	0	2008-07-14	17:00:13	204	1	8	4	5.30757e+06	4.71035e+06	1
3	0	2008-07-14	19:00:14	204	1	8	4	5.30891e+06	4.70659e+06	1
3	0	2008-07-14	21:00:50	204	1	8	4	5.30888e+06	4.70314e+06	1
3	0	2008-07-14	23:01:11	204	1	8	4	5.30735e+06	4.70006e+06	1
3	0	2008-07-15	01:00:48	205	1	8	4	5.30788e+06	4.69924e+06	1
3	0	2008-07-15	07:00:55	205	1	8	4	5.3079e+06	4.69921e+06	1
3	0	2008-07-15	09:00:47	205	1	8	4	5.3079e+06	4.69921e+06	1
3	0	2008-07-15	11:00:49	205	1	8	4	5.3079e+06	4.69921e+06	1
3	0	2008-07-15	13:01:46	205	1	8	4	5.30791e+06	4.69921e+06	1
3	0	2008-07-15	15:01:01	205	1	8	4	5.30791e+06	4.69921e+06	1
3	0	2008-07-15	17:00:47	205	1	8	4	5.3084e+06	4.69879e+06	1
3	0	2008-07-15	19:00:48	205	1	8	4	5.30958e+06	4.69827e+06	1
3	0	2008-07-15	21:00:44	205	1	8	4	5.30957e+06	4.69793e+06	1
3	0	2008-07-15	23:00:41	205	1	8	4	5.30938e+06	4.69765e+06	1
3	0	2008-07-16	01:00:44	206	1	8	4	5.30938e+06	4.69742e+06	1
3	0	2008-07-16	03:01:56	206	1	8	4	5.30918e+06	4.69695e+06	1
3	0	2008-07-16	05:01:21	206	1	8	4	5.30914e+06	4.69699e+06	1
3	0	2008-07-16	07:01:13	206	1	8	4	5.30914e+06	4.69699e+06	1
3	0	2008-07-16	09:00:45	206	1	8	4	5.30914e+06	4.697e+06	1
3	0	2008-07-16	11:02:06	206	1	8	4	5.30913e+06	4.69706e+06	1
3	0	2008-07-16	13:01:17	206	1	8	4	5.30915e+06	4.697e+06	1
3	0	2008-07-16	15:01:01	206	1	8	4	5.30915e+06	4.69699e+06	1
3	0	2008-07-16	17:01:11	206	1	8	4	5.30915e+06	4.69699e+06	1
3	0	2008-07-16	19:00:38	206	1	8	4	5.30918e+06	4.69699e+06	1
3	0	2008-07-16	21:00:42	206	1	8	4	5.30951e+06	4.69785e+06	1
3	0	2008-07-16	23:01:37	206	1	8	4	5.30898e+06	4.69768e+06	1
3	0	2008-07-17	01:00:47	207	1	8	4	5.30913e+06	4.69766e+06	1
3	0	2008-07-17	03:00:42	207	1	8	4	5.3093e+06	4.69664e+06	1
3	0	2008-07-17	05:01:13	207	1	8	4	5.30931e+06	4.69663e+06	1
3	0	2008-07-17	07:00:45	207	1	8	4	5.30933e+06	4.69653e+06	1
3	0	2008-07-17	09:01:24	207	1	8	4	5.30908e+06	4.6958e+06	1
3	0	2008-07-17	11:00:34	207	1	8	4	5.30909e+06	4.6958e+06	1
3	0	2008-07-17	14:01:23	207	1	8	4	5.30909e+06	4.69579e+06	1
3	0	2008-07-17	16:00:56	207	1	8	4	5.3091e+06	4.69581e+06	1
3	0	2008-07-17	18:00:48	207	1	8	4	5.30905e+06	4.69635e+06	1
3	0	2008-07-17	20:00:41	207	1	8	4	5.30955e+06	4.69786e+06	1
3	0	2008-07-17	22:01:24	207	1	8	4	5.30893e+06	4.69758e+06	1
3	0	2008-07-18	00:00:53	208	1	8	4	5.30953e+06	4.69781e+06	1
3	0	2008-07-18	02:01:04	208	1	8	4	5.30737e+06	4.6998e+06	1
3	0	2008-07-18	04:01:12	208	1	8	4	5.30673e+06	4.69845e+06	1
3	0	2008-07-18	06:01:11	208	1	8	4	5.30673e+06	4.69847e+06	1
3	0	2008-07-18	08:00:37	208	1	8	4	5.30673e+06	4.69847e+06	1
3	0	2008-07-18	11:00:29	208	1	8	4	5.30671e+06	4.69848e+06	1
3	0	2008-07-18	14:02:16	208	1	8	4	5.30673e+06	4.69851e+06	1
3	0	2008-07-18	16:00:54	208	1	8	4	5.30673e+06	4.69849e+06	1
3	0	2008-07-18	18:00:38	208	1	8	4	5.30751e+06	4.69998e+06	1
3	0	2008-07-18	20:01:12	208	1	8	4	5.30913e+06	4.69817e+06	1
3	0	2008-07-18	22:00:51	208	1	8	4	5.3103e+06	4.69764e+06	1
3	0	2008-07-19	00:01:12	209	1	8	4	5.3086e+06	4.69935e+06	1
3	0	2008-07-19	02:00:48	209	1	8	4	5.3065e+06	4.7013e+06	1
3	0	2008-07-19	04:01:00	209	1	8	4	5.30588e+06	4.70141e+06	1
3	0	2008-07-19	06:01:11	209	1	8	4	5.30588e+06	4.70141e+06	1
3	0	2008-07-19	08:00:45	209	1	8	4	5.30588e+06	4.70141e+06	1
3	0	2008-07-19	15:02:54	209	1	8	4	5.30588e+06	4.7014e+06	1
3	0	2008-07-19	17:00:48	209	1	8	4	5.30599e+06	4.70153e+06	1
3	0	2008-07-19	19:00:48	209	1	8	4	5.3068e+06	4.70137e+06	1
3	0	2008-07-19	21:01:42	209	1	8	4	5.30768e+06	4.6995e+06	1
3	0	2008-07-19	23:00:41	209	1	8	4	5.3103e+06	4.69763e+06	1
3	0	2008-07-20	01:01:47	210	1	8	4	5.31182e+06	4.6977e+06	1
3	0	2008-07-20	03:00:54	210	1	8	4	5.31212e+06	4.69764e+06	1
3	0	2008-07-20	05:00:12	210	1	8	4	5.31211e+06	4.69764e+06	1
3	0	2008-07-20	07:00:53	210	1	8	4	5.31212e+06	4.69764e+06	1
3	0	2008-07-20	09:00:27	210	1	8	4	5.31212e+06	4.69763e+06	1
3	0	2008-07-20	11:01:13	210	1	8	4	5.31212e+06	4.69764e+06	1
3	0	2008-07-20	13:00:49	210	1	8	4	5.31212e+06	4.69763e+06	1
3	0	2008-07-20	18:01:40	210	1	8	4	5.31061e+06	4.69741e+06	1
3	0	2008-07-20	20:00:47	210	1	8	4	5.31026e+06	4.69766e+06	1
3	0	2008-07-20	22:00:07	210	1	8	4	5.31037e+06	4.69762e+06	1
3	0	2008-07-21	00:00:20	211	1	8	4	5.31088e+06	4.69751e+06	1
3	0	2008-07-21	02:02:17	211	1	8	4	5.31153e+06	4.6979e+06	1
3	0	2008-07-21	04:00:39	211	1	8	4	5.31152e+06	4.69812e+06	1
3	0	2008-07-21	06:01:24	211	1	8	4	5.31152e+06	4.69811e+06	1
3	0	2008-07-21	08:01:06	211	1	8	4	5.31154e+06	4.69814e+06	1
3	0	2008-07-21	10:00:55	211	1	8	4	5.31152e+06	4.69812e+06	1
3	0	2008-07-21	12:00:53	211	1	8	4	5.31152e+06	4.69812e+06	1
3	0	2008-07-21	14:00:47	211	1	8	4	5.31152e+06	4.69812e+06	1
3	0	2008-07-21	16:01:17	211	1	8	4	5.31152e+06	4.69811e+06	1
3	0	2008-07-21	18:01:12	211	1	8	4	5.31078e+06	4.69771e+06	1
3	0	2008-07-21	20:00:43	211	1	8	4	5.30955e+06	4.69788e+06	1
3	0	2008-07-21	22:00:48	211	1	8	4	5.30955e+06	4.69795e+06	1
3	0	2008-07-22	00:01:05	212	1	8	4	5.30927e+06	4.69766e+06	1
3	0	2008-07-22	02:00:53	212	1	8	4	5.30915e+06	4.69579e+06	1
3	0	2008-07-22	04:01:18	212	1	8	4	5.30917e+06	4.69579e+06	1
3	0	2008-07-22	06:01:01	212	1	8	4	5.30909e+06	4.6958e+06	1
3	0	2008-07-22	08:00:54	212	1	8	4	5.30909e+06	4.6958e+06	1
3	0	2008-07-22	10:01:25	212	1	8	4	5.30908e+06	4.69581e+06	1
3	0	2008-07-22	12:01:10	212	1	8	4	5.30909e+06	4.69581e+06	1
3	0	2008-07-22	14:00:48	212	1	8	4	5.30909e+06	4.6958e+06	1
3	0	2008-07-22	16:01:23	212	1	8	4	5.30909e+06	4.6958e+06	1
3	0	2008-07-22	18:00:17	212	1	8	4	5.30901e+06	4.69675e+06	1
3	0	2008-07-22	20:00:53	212	1	8	4	5.31029e+06	4.69758e+06	1
3	0	2008-07-22	22:01:18	212	1	8	4	5.30735e+06	4.70015e+06	1
3	0	2008-07-23	00:00:15	213	1	8	4	5.30751e+06	4.69972e+06	1
3	0	2008-07-23	02:02:52	213	1	8	4	5.30715e+06	4.69769e+06	1
3	0	2008-07-23	04:00:48	213	1	8	4	5.30583e+06	4.69754e+06	1
3	0	2008-07-23	06:00:21	213	1	8	4	5.30573e+06	4.69766e+06	1
3	0	2008-07-23	08:00:26	213	1	8	4	5.30572e+06	4.69765e+06	1
3	0	2008-07-23	11:01:11	213	1	8	4	5.30572e+06	4.69766e+06	1
3	0	2008-07-23	13:00:42	213	1	8	4	5.30572e+06	4.69766e+06	1
3	0	2008-07-23	15:01:03	213	1	8	4	5.30572e+06	4.69766e+06	1
3	0	2008-07-23	18:00:12	213	1	8	4	5.30655e+06	4.69715e+06	1
3	0	2008-07-23	20:00:41	213	1	8	4	5.30957e+06	4.69786e+06	1
3	0	2008-07-23	22:00:55	213	1	8	4	5.30936e+06	4.69779e+06	1
3	0	2008-07-24	00:00:41	214	1	8	4	5.30955e+06	4.6978e+06	1
3	0	2008-07-24	02:02:18	214	1	8	4	5.30935e+06	4.69722e+06	1
3	0	2008-07-24	04:01:21	214	1	8	4	5.30937e+06	4.69721e+06	1
3	0	2008-07-24	06:00:51	214	1	8	4	5.30936e+06	4.69722e+06	1
3	0	2008-07-24	08:00:29	214	1	8	4	5.30936e+06	4.6972e+06	1
3	0	2008-07-24	10:00:33	214	1	8	4	5.30934e+06	4.69721e+06	1
3	0	2008-07-24	12:00:38	214	1	8	4	5.30933e+06	4.69725e+06	1
3	0	2008-07-24	14:01:27	214	1	8	4	5.30935e+06	4.69719e+06	1
3	0	2008-07-24	16:00:48	214	1	8	4	5.30935e+06	4.6972e+06	1
3	0	2008-07-24	18:00:42	214	1	8	4	5.3095e+06	4.69751e+06	1
3	0	2008-07-24	20:00:54	214	1	8	4	5.31081e+06	4.69751e+06	1
3	0	2008-07-24	22:00:49	214	1	8	4	5.31084e+06	4.69752e+06	1
3	0	2008-07-25	00:00:21	215	1	8	4	5.3106e+06	4.69666e+06	1
3	0	2008-07-25	02:00:51	215	1	8	4	5.31063e+06	4.6965e+06	1
3	0	2008-07-25	04:00:53	215	1	8	4	5.31056e+06	4.69598e+06	1
3	0	2008-07-25	06:00:40	215	1	8	4	5.31056e+06	4.69598e+06	1
3	0	2008-07-25	08:00:52	215	1	8	4	5.31057e+06	4.69597e+06	1
3	0	2008-07-25	10:00:54	215	1	8	4	5.31057e+06	4.69597e+06	1
3	0	2008-07-25	12:00:48	215	1	8	4	5.31056e+06	4.69597e+06	1
3	0	2008-07-25	14:00:48	215	1	8	4	5.31057e+06	4.69597e+06	1
3	0	2008-07-25	16:00:28	215	1	8	4	5.31057e+06	4.69598e+06	1
3	0	2008-07-25	18:00:42	215	1	8	4	5.31081e+06	4.69752e+06	1
3	0	2008-07-25	20:00:38	215	1	8	4	5.31033e+06	4.69718e+06	1
3	0	2008-07-25	22:00:33	215	1	8	4	5.3099e+06	4.69788e+06	1
3	0	2008-07-26	00:00:28	216	1	8	4	5.3102e+06	4.69761e+06	1
3	0	2008-07-26	02:01:15	216	1	8	4	5.31029e+06	4.69653e+06	1
3	0	2008-07-26	04:00:41	216	1	8	4	5.31038e+06	4.69603e+06	1
3	0	2008-07-26	06:00:41	216	1	8	4	5.31038e+06	4.69603e+06	1
3	0	2008-07-26	08:00:23	216	1	8	4	5.31023e+06	4.69574e+06	1
3	0	2008-07-26	10:01:56	216	1	8	4	5.31023e+06	4.69575e+06	1
3	0	2008-07-26	13:00:20	216	1	8	4	5.31023e+06	4.69575e+06	1
3	0	2008-07-26	15:00:56	216	1	8	4	5.31023e+06	4.69575e+06	1
3	0	2008-07-26	19:01:20	216	1	8	4	5.31071e+06	4.69735e+06	1
3	0	2008-07-26	21:01:28	216	1	8	4	5.31023e+06	4.6977e+06	1
3	0	2008-07-26	23:00:20	216	1	8	4	5.31024e+06	4.69771e+06	1
3	0	2008-07-27	01:00:54	217	1	8	4	5.30978e+06	4.69712e+06	1
3	0	2008-07-27	03:01:52	217	1	8	4	5.31012e+06	4.6965e+06	1
3	0	2008-07-27	05:00:44	217	1	8	4	5.3101e+06	4.69651e+06	1
3	0	2008-07-27	07:00:58	217	1	8	4	5.31045e+06	4.696e+06	1
3	0	2008-07-27	09:00:33	217	1	8	4	5.31045e+06	4.69599e+06	1
3	0	2008-07-27	11:01:23	217	1	8	4	5.31047e+06	4.69599e+06	1
3	0	2008-07-27	13:01:07	217	1	8	4	5.31046e+06	4.69598e+06	1
3	0	2008-07-27	16:00:56	217	1	8	4	5.31047e+06	4.69598e+06	1
3	0	2008-07-27	18:00:24	217	1	8	4	5.31046e+06	4.6964e+06	1
3	0	2008-07-27	20:00:47	217	1	8	4	5.3103e+06	4.69767e+06	1
3	0	2008-07-27	22:00:52	217	1	8	4	5.30968e+06	4.69816e+06	1
3	0	2008-07-28	00:00:51	218	1	8	4	5.30956e+06	4.69778e+06	1
3	0	2008-07-28	02:00:55	218	1	8	4	5.31158e+06	4.69746e+06	1
3	0	2008-07-28	04:00:14	218	1	8	4	5.31164e+06	4.69789e+06	1
3	0	2008-07-28	06:01:47	218	1	8	4	5.31177e+06	4.6984e+06	1
3	0	2008-07-28	08:00:48	218	1	8	4	5.31177e+06	4.6984e+06	1
3	0	2008-07-28	10:01:03	218	1	8	4	5.31177e+06	4.6984e+06	1
3	0	2008-07-28	13:02:46	218	1	8	4	5.31178e+06	4.69839e+06	1
3	0	2008-07-28	15:00:54	218	1	8	4	5.31177e+06	4.69841e+06	1
3	0	2008-07-28	17:00:28	218	1	8	4	5.31174e+06	4.69799e+06	1
3	0	2008-07-28	19:00:42	218	1	8	4	5.3104e+06	4.69728e+06	1
3	0	2008-07-28	21:00:17	218	1	8	4	5.3109e+06	4.69742e+06	1
3	0	2008-07-28	23:00:16	218	1	8	4	5.31069e+06	4.69735e+06	1
3	0	2008-07-29	01:00:44	219	1	8	4	5.31031e+06	4.69738e+06	1
3	0	2008-07-29	03:01:02	219	1	8	4	5.30991e+06	4.6972e+06	1
3	0	2008-07-29	05:01:23	219	1	8	4	5.30966e+06	4.69711e+06	1
3	0	2008-07-29	07:00:47	219	1	8	4	5.30918e+06	4.69681e+06	1
3	0	2008-07-29	09:00:53	219	1	8	4	5.30934e+06	4.69669e+06	1
3	0	2008-07-29	11:03:04	219	1	8	4	5.30933e+06	4.69669e+06	1
3	0	2008-07-29	13:00:53	219	1	8	4	5.30934e+06	4.69667e+06	1
3	0	2008-07-29	15:03:04	219	1	8	4	5.30933e+06	4.69668e+06	1
3	0	2008-07-29	17:00:23	219	1	8	4	5.30934e+06	4.69668e+06	1
3	0	2008-07-29	19:01:11	219	1	8	4	5.3107e+06	4.69738e+06	1
3	0	2008-07-29	21:00:42	219	1	8	4	5.3109e+06	4.69718e+06	1
3	0	2008-07-29	23:00:49	219	1	8	4	5.31086e+06	4.69737e+06	1
3	0	2008-07-30	01:00:41	220	1	8	4	5.31107e+06	4.6967e+06	1
3	0	2008-07-30	03:00:44	220	1	8	4	5.31058e+06	4.69637e+06	1
3	0	2008-07-30	05:00:48	220	1	8	4	5.31052e+06	4.696e+06	1
3	0	2008-07-30	07:00:48	220	1	8	4	5.31057e+06	4.69598e+06	1
3	0	2008-07-30	09:00:47	220	1	8	4	5.31058e+06	4.69598e+06	1
3	0	2008-07-30	11:01:02	220	1	8	4	5.31056e+06	4.69598e+06	1
3	0	2008-07-30	13:01:12	220	1	8	4	5.31057e+06	4.69596e+06	1
3	0	2008-07-30	15:01:54	220	1	8	4	5.31058e+06	4.69596e+06	1
3	0	2008-07-30	17:00:36	220	1	8	4	5.31065e+06	4.6961e+06	1
3	0	2008-07-30	19:00:08	220	1	8	4	5.3103e+06	4.69687e+06	1
3	0	2008-07-30	21:00:50	220	1	8	4	5.30978e+06	4.69756e+06	1
3	0	2008-07-30	23:00:29	220	1	8	4	5.31062e+06	4.6974e+06	1
3	0	2008-07-31	01:01:18	221	1	8	4	5.31061e+06	4.69727e+06	1
3	0	2008-07-31	03:02:17	221	1	8	4	5.3107e+06	4.69663e+06	1
3	0	2008-07-31	05:00:18	221	1	8	4	5.31065e+06	4.69652e+06	1
3	0	2008-07-31	07:00:48	221	1	8	4	5.31068e+06	4.69648e+06	1
3	0	2008-07-31	09:00:54	221	1	8	4	5.31072e+06	4.69649e+06	1
3	0	2008-07-31	11:01:02	221	1	8	4	5.31073e+06	4.69647e+06	1
3	0	2008-07-31	13:01:29	221	1	8	4	5.31073e+06	4.69648e+06	1
3	0	2008-07-31	15:01:12	221	1	8	4	5.31073e+06	4.69649e+06	1
3	0	2008-07-31	17:00:23	221	1	8	4	5.31062e+06	4.69656e+06	1
3	0	2008-07-31	19:00:42	221	1	8	4	5.30956e+06	4.69787e+06	1
3	0	2008-07-31	21:00:10	221	1	8	4	5.3095e+06	4.6978e+06	1
3	0	2008-07-31	23:00:39	221	1	8	4	5.3096e+06	4.69794e+06	1
3	0	2008-08-01	01:00:29	222	2	8	4	5.30933e+06	4.69725e+06	1
3	0	2008-08-01	03:00:47	222	2	8	4	5.30938e+06	4.69662e+06	1
3	0	2008-08-01	05:00:44	222	2	8	4	5.3094e+06	4.69651e+06	1
3	0	2008-08-01	07:00:46	222	2	8	4	5.30936e+06	4.69653e+06	1
3	0	2008-08-01	13:00:52	222	2	8	4	5.30936e+06	4.69654e+06	1
3	0	2008-08-01	15:00:29	222	2	8	4	5.30935e+06	4.69651e+06	1
3	0	2008-08-01	17:00:49	222	2	8	4	5.30936e+06	4.69653e+06	1
3	0	2008-08-01	19:00:47	222	2	8	4	5.30946e+06	4.69815e+06	1
3	0	2008-08-01	21:00:14	222	2	8	4	5.31081e+06	4.69749e+06	1
3	0	2008-08-01	23:00:45	222	2	8	4	5.31081e+06	4.69748e+06	1
3	0	2008-08-02	01:01:41	223	2	8	4	5.31097e+06	4.69722e+06	1
3	0	2008-08-02	03:00:41	223	2	8	4	5.31177e+06	4.69746e+06	1
3	0	2008-08-02	05:00:42	223	2	8	4	5.31181e+06	4.69745e+06	1
3	0	2008-08-02	07:01:27	223	2	8	4	5.31182e+06	4.69746e+06	1
3	0	2008-08-02	09:00:49	223	2	8	4	5.31181e+06	4.69745e+06	1
3	0	2008-08-02	11:00:41	223	2	8	4	5.31181e+06	4.69746e+06	1
3	0	2008-08-02	13:01:52	223	2	8	4	5.31182e+06	4.69745e+06	1
3	0	2008-08-02	15:00:12	223	2	8	4	5.31181e+06	4.69746e+06	1
3	0	2008-08-02	17:00:09	223	2	8	4	5.31179e+06	4.69754e+06	1
3	0	2008-08-02	19:00:12	223	2	8	4	5.31075e+06	4.69741e+06	1
3	0	2008-08-02	21:00:41	223	2	8	4	5.31082e+06	4.69748e+06	1
3	0	2008-08-02	23:00:12	223	2	8	4	5.30899e+06	4.69876e+06	1
3	0	2008-08-03	01:02:14	224	2	8	4	5.30678e+06	4.70123e+06	1
3	0	2008-08-03	03:00:48	224	2	8	4	5.30652e+06	4.70142e+06	1
3	0	2008-08-03	05:01:42	224	2	8	4	5.30641e+06	4.70198e+06	1
3	0	2008-08-03	07:01:01	224	2	8	4	5.30645e+06	4.70197e+06	1
3	0	2008-08-03	09:01:07	224	2	8	4	5.30644e+06	4.70198e+06	1
3	0	2008-08-03	11:00:54	224	2	8	4	5.30644e+06	4.70197e+06	1
3	0	2008-08-03	13:01:24	224	2	8	4	5.30644e+06	4.70197e+06	1
3	0	2008-08-03	15:01:48	224	2	8	4	5.30644e+06	4.70198e+06	1
3	0	2008-08-03	17:00:24	224	2	8	4	5.30658e+06	4.70187e+06	1
3	0	2008-08-03	19:01:23	224	2	8	4	5.30743e+06	4.69994e+06	1
3	0	2008-08-03	21:00:14	224	2	8	4	5.31083e+06	4.69751e+06	1
3	0	2008-08-03	23:00:53	224	2	8	4	5.31077e+06	4.69735e+06	1
3	0	2008-08-04	01:01:52	225	2	8	4	5.31104e+06	4.69711e+06	1
3	0	2008-08-04	03:00:26	225	2	8	4	5.31136e+06	4.69543e+06	1
3	0	2008-08-04	05:01:40	225	2	8	4	5.31134e+06	4.69543e+06	1
3	0	2008-08-04	07:01:42	225	2	8	4	5.31133e+06	4.69544e+06	1
3	0	2008-08-04	10:00:44	225	2	8	4	5.31125e+06	4.69548e+06	1
3	0	2008-08-04	12:00:56	225	2	8	4	5.31124e+06	4.69549e+06	1
3	0	2008-08-04	18:02:53	225	2	8	4	5.31124e+06	4.69551e+06	1
3	0	2008-08-04	20:00:23	225	2	8	4	5.31089e+06	4.69731e+06	1
3	0	2008-08-04	22:00:07	225	2	8	4	5.31086e+06	4.6975e+06	1
3	0	2008-08-05	00:00:43	226	2	8	4	5.31099e+06	4.69733e+06	1
3	0	2008-08-05	02:02:17	226	2	8	4	5.31157e+06	4.69681e+06	1
3	0	2008-08-05	04:00:54	226	2	8	4	5.31175e+06	4.69639e+06	1
3	0	2008-08-05	06:00:54	226	2	8	4	5.31127e+06	4.69555e+06	1
3	0	2008-08-05	08:01:08	226	2	8	4	5.31125e+06	4.69553e+06	1
3	0	2008-08-05	10:00:59	226	2	8	4	5.31126e+06	4.69554e+06	1
3	0	2008-08-05	12:02:22	226	2	8	4	5.31126e+06	4.69553e+06	1
3	0	2008-08-05	14:01:33	226	2	8	4	5.31126e+06	4.69554e+06	1
3	0	2008-08-05	16:01:17	226	2	8	4	5.31126e+06	4.69556e+06	1
3	0	2008-08-05	18:00:48	226	2	8	4	5.31109e+06	4.69668e+06	1
3	0	2008-08-05	20:00:43	226	2	8	4	5.30957e+06	4.69794e+06	1
3	0	2008-08-05	23:00:14	226	2	8	4	5.31087e+06	4.6974e+06	1
3	0	2008-08-06	01:01:12	227	2	8	4	5.31071e+06	4.69663e+06	1
3	0	2008-08-06	03:01:13	227	2	8	4	5.3107e+06	4.69659e+06	1
3	0	2008-08-06	05:01:11	227	2	8	4	5.3107e+06	4.6966e+06	1
3	0	2008-08-06	07:01:03	227	2	8	4	5.31068e+06	4.69656e+06	1
3	0	2008-08-06	09:02:19	227	2	8	4	5.31067e+06	4.69658e+06	1
3	0	2008-08-06	11:02:39	227	2	8	4	5.31067e+06	4.69657e+06	1
3	0	2008-08-06	13:01:18	227	2	8	4	5.31068e+06	4.69658e+06	1
3	0	2008-08-06	15:01:10	227	2	8	4	5.31068e+06	4.69658e+06	1
3	0	2008-08-06	17:00:42	227	2	8	4	5.31113e+06	4.69702e+06	1
3	0	2008-08-06	19:00:49	227	2	8	4	5.31099e+06	4.69723e+06	1
3	0	2008-08-06	21:00:51	227	2	8	4	5.31068e+06	4.69753e+06	1
3	0	2008-08-06	23:00:15	227	2	8	4	5.30954e+06	4.69785e+06	1
3	0	2008-08-07	01:01:36	228	2	8	4	5.31157e+06	4.69781e+06	1
3	0	2008-08-07	03:00:41	228	2	8	4	5.31162e+06	4.69787e+06	1
3	0	2008-08-07	05:00:49	228	2	8	4	5.31197e+06	4.69834e+06	1
3	0	2008-08-07	07:00:19	228	2	8	4	5.31197e+06	4.69833e+06	1
3	0	2008-08-07	09:00:24	228	2	8	4	5.31197e+06	4.69834e+06	1
3	0	2008-08-07	11:00:43	228	2	8	4	5.31196e+06	4.69834e+06	1
3	0	2008-08-07	13:00:54	228	2	8	4	5.31197e+06	4.69834e+06	1
3	0	2008-08-07	15:00:54	228	2	8	4	5.31197e+06	4.69833e+06	1
3	0	2008-08-07	17:00:19	228	2	8	4	5.31196e+06	4.69834e+06	1
3	0	2008-08-07	19:00:22	228	2	8	4	5.31096e+06	4.69721e+06	1
3	0	2008-08-07	21:00:43	228	2	8	4	5.30955e+06	4.69788e+06	1
3	0	2008-08-07	23:01:29	228	2	8	4	5.31095e+06	4.69755e+06	1
3	0	2008-08-08	01:00:53	229	2	8	4	5.31173e+06	4.69818e+06	1
3	0	2008-08-08	03:00:44	229	2	8	4	5.31254e+06	4.69819e+06	1
3	0	2008-08-08	05:00:41	229	2	8	4	5.31338e+06	4.69888e+06	1
3	0	2008-08-08	07:00:47	229	2	8	4	5.31338e+06	4.69889e+06	1
3	0	2008-08-08	09:00:54	229	2	8	4	5.31338e+06	4.69888e+06	1
3	0	2008-08-08	11:00:54	229	2	8	4	5.31338e+06	4.69888e+06	1
3	0	2008-08-08	13:01:03	229	2	8	4	5.31338e+06	4.69887e+06	1
3	0	2008-08-08	15:00:53	229	2	8	4	5.31339e+06	4.69887e+06	1
3	0	2008-08-08	17:00:42	229	2	8	4	5.31291e+06	4.69885e+06	1
3	0	2008-08-08	19:01:47	229	2	8	4	5.3105e+06	4.69745e+06	1
3	0	2008-08-08	21:01:24	229	2	8	4	5.30734e+06	4.70014e+06	1
3	0	2008-08-08	23:01:23	229	2	8	4	5.30786e+06	4.69937e+06	1
3	0	2008-08-09	01:00:41	230	2	8	4	5.3106e+06	4.69758e+06	1
3	0	2008-08-09	03:00:41	230	2	8	4	5.31091e+06	4.69972e+06	1
3	0	2008-08-09	05:01:21	230	2	8	4	5.31092e+06	4.69973e+06	1
3	0	2008-08-09	07:00:25	230	2	8	4	5.31092e+06	4.69974e+06	1
3	0	2008-08-09	10:01:47	230	2	8	4	5.31091e+06	4.69973e+06	1
3	0	2008-08-09	12:02:16	230	2	8	4	5.31092e+06	4.69975e+06	1
3	0	2008-08-09	14:01:50	230	2	8	4	5.31091e+06	4.69975e+06	1
3	0	2008-08-09	16:02:09	230	2	8	4	5.31005e+06	4.70095e+06	1
3	0	2008-08-09	18:01:05	230	2	8	4	5.30991e+06	4.70094e+06	1
3	0	2008-08-09	20:00:53	230	2	8	4	5.30821e+06	4.69905e+06	1
3	0	2008-08-09	22:00:48	230	2	8	4	5.31037e+06	4.69771e+06	1
3	0	2008-08-10	00:00:37	231	2	8	4	5.31086e+06	4.69733e+06	1
3	0	2008-08-10	02:01:54	231	2	8	4	5.31071e+06	4.69663e+06	1
3	0	2008-08-10	04:01:15	231	2	8	4	5.31069e+06	4.69664e+06	1
3	0	2008-08-10	06:00:50	231	2	8	4	5.31071e+06	4.69664e+06	1
3	0	2008-08-10	09:01:41	231	2	8	4	5.31066e+06	4.69651e+06	1
3	0	2008-08-10	11:01:54	231	2	8	4	5.31065e+06	4.69654e+06	1
3	0	2008-08-10	13:01:54	231	2	8	4	5.31066e+06	4.69651e+06	1
3	0	2008-08-10	15:02:07	231	2	8	4	5.31067e+06	4.69653e+06	1
3	0	2008-08-10	17:00:54	231	2	8	4	5.31107e+06	4.69714e+06	1
3	0	2008-08-10	19:00:47	231	2	8	4	5.31066e+06	4.69748e+06	1
3	0	2008-08-10	21:00:48	231	2	8	4	5.31035e+06	4.6978e+06	1
3	0	2008-08-10	23:00:49	231	2	8	4	5.31108e+06	4.69764e+06	1
3	0	2008-08-11	01:01:11	232	2	8	4	5.31235e+06	4.69793e+06	1
3	0	2008-08-11	03:00:46	232	2	8	4	5.31323e+06	4.69781e+06	1
3	0	2008-08-11	05:00:47	232	2	8	4	5.3134e+06	4.69772e+06	1
3	0	2008-08-11	07:00:45	232	2	8	4	5.3134e+06	4.69771e+06	1
3	0	2008-08-11	09:01:06	232	2	8	4	5.3134e+06	4.69772e+06	1
3	0	2008-08-11	11:02:02	232	2	8	4	5.31341e+06	4.69772e+06	1
3	0	2008-08-11	13:01:23	232	2	8	4	5.31324e+06	4.69768e+06	1
3	0	2008-08-11	15:00:30	232	2	8	4	5.31328e+06	4.69771e+06	1
3	0	2008-08-11	17:00:54	232	2	8	4	5.31328e+06	4.6977e+06	1
3	0	2008-08-11	19:01:22	232	2	8	4	5.31261e+06	4.69806e+06	1
3	0	2008-08-11	21:00:21	232	2	8	4	5.30943e+06	4.69802e+06	1
3	0	2008-08-11	23:01:06	232	2	8	4	5.30971e+06	4.69823e+06	1
3	0	2008-08-12	01:00:54	233	2	8	4	5.30839e+06	4.6988e+06	1
3	0	2008-08-12	03:00:32	233	2	8	4	5.30789e+06	4.69921e+06	1
3	0	2008-08-12	05:00:24	233	2	8	4	5.30789e+06	4.6992e+06	1
3	0	2008-08-12	07:00:53	233	2	8	4	5.30789e+06	4.69922e+06	1
3	0	2008-08-12	09:00:42	233	2	8	4	5.30789e+06	4.69922e+06	1
3	0	2008-08-12	11:01:18	233	2	8	4	5.30789e+06	4.69922e+06	1
3	0	2008-08-12	13:00:55	233	2	8	4	5.30789e+06	4.69923e+06	1
3	0	2008-08-12	15:00:42	233	2	8	4	5.30789e+06	4.69923e+06	1
3	0	2008-08-12	17:00:26	233	2	8	4	5.30745e+06	4.69942e+06	1
3	0	2008-08-12	19:00:26	233	2	8	4	5.30957e+06	4.698e+06	1
3	0	2008-08-12	21:01:02	233	2	8	4	5.31095e+06	4.69741e+06	1
3	0	2008-08-12	23:00:42	233	2	8	4	5.30951e+06	4.69794e+06	1
3	0	2008-08-13	01:00:48	234	2	8	4	5.3101e+06	4.69935e+06	1
3	0	2008-08-13	03:01:23	234	2	8	4	5.30986e+06	4.70045e+06	1
3	0	2008-08-13	05:00:48	234	2	8	4	5.30985e+06	4.70046e+06	1
3	0	2008-08-13	07:01:23	234	2	8	4	5.30986e+06	4.70045e+06	1
3	0	2008-08-13	10:00:53	234	2	8	4	5.30985e+06	4.70046e+06	1
3	0	2008-08-13	12:00:54	234	2	8	4	5.30985e+06	4.70047e+06	1
3	0	2008-08-13	14:01:48	234	2	8	4	5.30985e+06	4.70047e+06	1
3	0	2008-08-13	16:00:48	234	2	8	4	5.30999e+06	4.70089e+06	1
3	0	2008-08-13	18:00:54	234	2	8	4	5.30958e+06	4.69915e+06	1
3	0	2008-08-13	20:00:13	234	2	8	4	5.31046e+06	4.69777e+06	1
3	0	2008-08-13	22:00:53	234	2	8	4	5.31065e+06	4.69749e+06	1
3	0	2008-08-14	00:00:54	235	2	8	4	5.3107e+06	4.69756e+06	1
3	0	2008-08-14	02:00:32	235	2	8	4	5.31152e+06	4.69811e+06	1
3	0	2008-08-14	04:01:18	235	2	8	4	5.31171e+06	4.6984e+06	1
3	0	2008-08-14	06:00:53	235	2	8	4	5.31172e+06	4.6984e+06	1
3	0	2008-08-14	08:00:24	235	2	8	4	5.3117e+06	4.69841e+06	1
3	0	2008-08-14	10:01:05	235	2	8	4	5.3117e+06	4.6984e+06	1
3	0	2008-08-14	12:01:18	235	2	8	4	5.3117e+06	4.69841e+06	1
3	0	2008-08-14	14:02:42	235	2	8	4	5.3117e+06	4.69841e+06	1
3	0	2008-08-14	16:00:54	235	2	8	4	5.3117e+06	4.69841e+06	1
3	0	2008-08-14	18:01:02	235	2	8	4	5.31097e+06	4.6972e+06	1
3	0	2008-08-14	20:00:06	235	2	8	4	5.31085e+06	4.69746e+06	1
3	0	2008-08-14	22:00:43	235	2	8	4	5.30951e+06	4.69792e+06	1
3	0	2008-08-15	00:02:33	236	2	8	4	5.30798e+06	4.69999e+06	1
3	0	2008-08-15	02:00:47	236	2	8	4	5.30806e+06	4.70087e+06	1
3	0	2008-08-15	04:00:54	236	2	8	4	5.3082e+06	4.70131e+06	1
3	0	2008-08-15	06:02:39	236	2	8	4	5.30824e+06	4.70129e+06	1
3	0	2008-08-15	08:00:50	236	2	8	4	5.3082e+06	4.70135e+06	1
[truncated: 79,752 more rows]
